# Supplementary material for: Global scoping review of HIV prevention research with transgender people: Transcending from trans‐subsumed to trans‐centred research
Source: J Int AIDS Soc. 2021 Sep 2;24(9):e25786. doi: 10.1002/jia2.25786 (PMC8412127; doi:10.1002/jia2.25786)
Supplement: Supplementary file 1 — SUPPORTING INFORMATION [file JIA2-24-e25786-s001.xlsx]

## Sheet: Sheet1
Article's full reference	Type of inclusion of transgender participants
Ackerley CG, Billingsley JM, Tharp GK, Amancha PK, Tangpricha V, Smith SA, Amara R, Bosinger SE, Kelley CF. Short Communication:Transgender Women on Feminizing Hormone Therapy Demonstrate a Distinct Rectal Mucosal Transcriptome from Cisgender Men. AIDS Res Hum Retroviruses. 2020 Sep;36(9):771-774.	Trans-comparative
Aguilar G, Samudio T, Lopez G, Jimenez L, Wilson EC, McFarland W, et al. High HIV prevalence among transgender women in Paraguay. Int J STD AIDS. 2020 Nov; 31(13):1308-1314.	Trans-exclusive
Akhtar H, Badshah Y, Akhtar S, Kanwal N, Akhtar MN, Zaidi NU, et al. Prevalence of human immunodeficiency virus infection among transgender men in Rawalpindi (Pakistan). Virol J. 2012;9:229.	Trans-exclusive
Alio AP, Sibley C, Ouedraogo HS, Wallace SE, Wakefield S, Humes DL, et al. House Ball Community Leaders' Perceptions of HIV and HIV Vaccine Research. Int J MCH AIDS. 2020;9(1):136-145. Epub 2020 Feb 13.	Trans-subsumed
Almeida N, Melo M, Soares I, Carvalho H. Deteção da Infeção por Vírus da Imunodeficiência Humana e Outras Infeções Sexualmente Transmissíveis num Grupo de Trabalhadores/as do Sexo em Contexto Indoor na Área Metropolitana do Porto [Screening of Human Immunodeficiency Virus and Other Sexually Transmitted Infections in a Group of Sex Workers in Indoor Settings in the Porto Metropolitan Area]. Acta M…	Trans-comparative
Alonzo J, Mann L, Simán F, Sun CJ, Andrade M, Villatoro G, et al. Perspectivas para mejorar la salud sexual de las minorías sexuales y de identidad de género en Guatemala [Perspectives to improve the sexual health of sexual and gender identity minorities in Guatemala]. Ehquidad. 2016;5:51-70.	Trans-subsumed
Altaf A, Zahidie A, Agha A. Comparing risk factors of HIV among hijra sex workers in Larkana and other cities of Pakistan an analytical cross sectional study. BMC Public Health. 2012;12:279.	Trans-exclusive
Alvarado B, Mueses HF, Galindo J, Martínez-Cajas JL. Application of the "syndemics" theory to explain unprotected sex and transactional sex: A crosssectional study in men who have sex with men (MSM), transgender women, and non-MSM in Colombia. Biomedica. 2020 Jun 15;40(2):391-403.	Trans-comparative
Anand T, Nitpolprasert C, Jantarapakde J, Meksena R, Phomthong S, Phoseeta P, Phanuphak P, Phanuphak N. Implementation and impact of a technology-based HIV risk-reduction intervention among Thai men who have sex with men using "Vialogues": a randomized controlled trial. AIDS Care. 2020 Mar;32(3):394-405.	Trans-subsumed
Anand T, Nitpolprasert C, Kerr SJ, Apornpong T, Ananworanich J, Phanuphak P, et al. Implementation of an online HIV prevention and treatment cascade in Thai men who have sex with men and transgender women using Adam's Love Electronic Health Record system. J Virus Erad. 2017;3(1):15-23.	Trans-subsumed
Anand T, Nitpolprasert C, Trachunthong D, Kerr SJ, Janyam S, Linjongrat D, et al. A novel Online-to-Offline (O2O) model for pre-exposure prophylaxis and HIV testing scale up. J Int AIDS Soc. 2017;20(1):21326.	Trans-subsumed
Andrinopoulos K, Hembling J, Guardado M.E, Maria Hernandez F, Nieto A.I., Melendez G. Evidence of the negative effect of sexual minority stigma on HIV testing among MSM and transgender women in San Salvador, El Salvador. AIDS Behav. 2015;19(1):60-71.	Trans-subsumed
Andrzejewski J, Pampati S, Johns MM, Sheremenko G, Lesesne C, Rasberry CN. Sexual Behaviors, Referral to Sexual Health Services, and Use of Sexual Health Services Among Transgender High School Students. J Sch Health. 2020 May;90(5):349-357. Epub 2020 Mar 3.	Trans-comparative
Antebi-Gruszka N, Talan AJ, Reisner SL, Rendina HJ. Sociodemographic and behavioural factors associated with testing for HIV and STIs in a US nationwide sample of transgender men who have sex with men. Sex Transm Infect. 2020 Sep;96(6):422-427.	Trans-comparative
Arnold EA, Sterrett-Hong E, Jonas A, Pollack LM. Social networks and social support among ball-attending African American men who have sex with men and transgender women are associated with HIV-related outcomes. Glob Public Health. 2018;13(2):144-58.	Trans-subsumed
Avila MM, Dos Ramos Farías MS, Fazzi L, Romero M, Reynaga E, Marone R, et al. High frequency of illegal drug use influences condom use among female transgender sex workers in Argentina impact on HIV and syphilis infections. AIDS Behav. 2017;21(7):2059-68.	Trans-exclusive
Azadi B, Zélie J, Michard F, Yazdanpanah Y. HIV Prevention and Care of Transgender Women in an HIV and STI Clinic in the Paris Metropolitan Area: A Qualitative Assessment from Medical Care to Social Integration. TSQ. 2020;7(4):585–597.	Trans-exclusive
Bao An, Colby DJ, Trang T, Le BQ, Dinh TD, Nguyen QH, et al. Correlates of HIV testing among transgender women in Ho Chi Minh, Vietnam. AIDS Behav. 2016;20(S3):371-8.	Trans-exclusive
Baqi S, Shah S. Seroprevalence of HIV, HBV and syphilis and associated risk behaviours in male transvestites (hijras) in Karachi, Pakistan. Int J STD AIDS. ;10(5):300-4.	Trans-exclusive
Baral S, Burrell E, Scheibe A, Brown B, Beyrer C, Bekker LG. HIV risk and associations of HIV infection among men who have sex with men in peri-urban Cape Town, South Africa. BMC Public Health. 2011;11:766.	Trans-subsumed
Baral S, Trapence G, Motimedi F, Umar E, Iipinge S, Dausab F, et al. HIV prevalence, risks for HIV infection, and human rights among men who have sex with men (MSM) in Malawi, Namibia, and Botswana. PloS One. 2009;4(3):e4997.	Trans-subsumed
Baral SD, Ketende S, Mnisi Z, Mabuza X, Grosso A, Sithole B, et al. A cross-sectional assessment of the burden of HIV and associated individual- and structural-level characteristics among men who have sex with men in Swaziland. J Int AIDS Soc. 2013;16 Suppl 3(4Suppl 3):18768.	Trans-subsumed
Barmania S, Aljunid SM. Transgender women in Malaysia, in the context of HIV and Islam: a qualitative study of stakeholders' perceptions. BMC Int Health Hum Rights. 2017;17(1):30.	Trans-comparative
Barreras JL, Linnemayr SL, MacCarthy S. "We have a stronger survival mode": exploring knowledge gaps and culturally sensitive messaging of PrEP among Latino men who have sex with men and Latina transgender women in Los Angeles, CA. AIDS Care. 2019 Oct;31(10):1221-1227. Epub 2019 Apr 2.	Trans-comparative
Barrington C, Wejnert C, Guardado ME, Nieto AI, Bailey GP. Social network characteristics and HIV vulnerability among transgender persons in San Salvador: identifying opportunities for HIV prevention strategies. AIDS Behav. 2012;16(1):214-24.	Trans-comparative
Batista RL, Verduguez EDR, Inacio M, Cunha FS, Marques MD, Gomes NLRA, Faria JAD Jr, Sircili MHP, Mendonça BB, Costa EMF, Domenice S. Impact of schooling in the HIV/AIDS prevalence among Brazilian transgender women. Arch Endocrinol Metab. 2020 Aug;64(4):369-373.	Trans-exclusive
Bauer GR, Travers R, Scanlon K, Coleman TA. High heterogeneity of HIV-related sexual risk among transgender people in Ontario, Canada: A province-wide respondent-driven sampling survey. BMC Public Health. 2012;12:292.	Trans-exclusive
Bayer AM, Mallma P, Cárcamo CP, Díaz DA, Chirre M, Sánchez H, et al. ¿Te recurseas? mapping, enumerating, and describing male and transwomen sex workers in venue-based and virtual spaces in Lima, Peru. AIDS Educ Prev. 2019 Dec;31(6):567-583.	Trans-comparative
Beattie TSH, Bhattacharjee P, Suresh M, Isac S, Ramesh BM, Moses S. Personal, interpersonal and structural challenges to accessing HIV testing, treatment and care services among female sex workers, men who have sex with men and transgenders in Karnataka state, South India. J Epidemiol Community Health. 2012;66 Suppl 2:ii42-8.	Trans-subsumed
Bellhouse C, Walker S, Fairley CK, Vodstrcil LA, Bradshaw CS, Chen MY, et al. Patterns of sexual behaviour and sexual healthcare needs among transgender individuals in Melbourne, Australia, 2011-2014. Sex Transm Infect. 2018;94(3):212-5.	Trans-exclusive
Belza MJ, Llácer A, Mora R, de la Fuente L, Castilla J, Noguer I, et al. Características sociales y conductas de riesgo para el VIH en un grupo de travestis y transexuales masculinos que ejercen la prostitución en la calle [Social characteristics and risk behaviors for HIV in a group of transvestites and male transsexuals engaging in street prostitution]. Gac Sanit. 2000;14(5):330-7.	Trans-exclusive
Belza MJ. Risk of HIV infection among male sex workers in Spain. Sex Transm Infect. 2005;81(1):85-8.	Trans-subsumed
Benotsch EG, Benotsch EG, Zimmerman RS, Zimmerman RS, Cathers L, Cathers L, et al. Use of the internet to meet sexual partners, sexual risk behavior, and mental health in transgender adults. Arch Sex Behav. 2016;45(3):597-605.	Trans-exclusive
Benotsch EG, Zimmerman RS, Cathers L, Pierce J, McNulty S, Heck T, Perrin PB, Snipes DJ. Non-medical use of prescription drugs and HIV risk behaviour in transgender women in the Mid-Atlantic region of the United States. Int J STD AIDS. 2016;27(9):776-82.	Trans-exclusive
Best J, Tang W, Zhang Y, Han L, Liu F, Huang S, et al. Sexual behaviors and HIV/syphilis testing among transgender individuals in China: implications for expanding HIV testing services. Sex Transm Dis. 2015;42(5):281-5.	Trans-comparative
Bhatta DN HIV-related sexual risk behaviors among male-to-female transgender people in Nepal. Int J Infect Dis. 2014;22:11-5.	Trans-exclusive
Bianchi FT, Reisen CA, Zea MC, Vidal-Ortiz S, Gonzales FA, Betancourt F, et al. Sex work among men who have sex with men and transgender women in Bogotá. Arch Sex Behav. 2014;43(8):1637-50.	Trans-comparative
Biello KB, Hosek S, Drucker MT, Belzer M, Mimiaga MJ, Marrow E, et al. Preferences for injectable PrEP among young us cisgender men and transgender women and men who have sex with men. Arch Sex Behav. 2017;47(7):2101-7.	Trans-subsumed
Biggs K, O'Sullivan M, Palmer C, McLellan J, Marple-Clark F, Spinks A, et al. Post-exposure prophylaxis in the era of pre-exposure prophylaxis: a study of post-exposure prophylaxis use in South-East Queensland since the Pharmaceutical Benefits Scheme listing of pre-exposure prophylaxis. Int J STD AIDS. 2020 Apr;31(5):426-431. Epub 2020 Mar 19.	Trans-subsumed
Birnholtz J, Kraus A, Zheng W, Moskowitz DA, Macapagal K, Gergle D. Sensitive sharing on social media: exploring willingness to disclose PrEP usage among adolescent males who have sex with males. Soc Media Soc. 2020 July;6(3).	Trans-subsumed
Bith-Melander P, Sheoran B, Sheth L, Bermudez C, Drone J, Wood E, et Al. Understanding sociocultural and psychological factors affecting transgender people of color in San Francisco. J Assoc Nurses AIDS Care. 2010;21(3):207-20.	Trans-exclusive
Blumenthal J, Moore DJ, Jain S, Sun X, Ellorin E, Corado K, et al. Recent HIV risk behavior and partnership type predict HIV pre-exposure prophylaxis adherence in men who have sex with men. AIDS Patient Care STDS. 2019 May;33(5):220-226.	Trans-subsumed
Bockting W, Huang C, Ding H, Robinson B, Rosser BRS. Are transgender persons at higher risk for HIV than other sexual minorities? A comparison of HIV prevalence and risks. Int J Transgend. 2005;8(2-3):123-31.	Trans-comparative
Bockting WO, Robinson BE, Forberg J, Scheltema K. Evaluation of a sexual health approach to reducing HIV/STD risk in the transgender community. AIDS Care. 2005;17(3):289-303.	Trans-exclusive
Bockting WO, Robinson BE, Rosser BRS. Transgender HIV prevention: qualitative evaluation of a model prevention education program. J Sex Educ Ther. 1998;23(2):125-33.	Trans-exclusive
Bockting WO, Rosser BRS, Coleman E. Clinical update: transgender HIV prevention: a model education workshop. J Gay Lesbian Med Assoc. 2000;4:175-83.	Trans-exclusive
Bockting WO, Rosser BRS. Transgender HIV prevention: implementation and evaluation of a workshop. Health Educ Res. 1999;14(2):177-83.	Trans-exclusive
Boctkting WO, Robinson BE. Transgender HIV prevention: a qualitative needs assessment. AIDS Care. 1998;10(4):505-25.	Trans-exclusive
Bokhari A, Nizamani NM, Jackson DJ, Rehan NE, Rahman M, Muzaffar R, et al. HIV risk in Karachi and Lahore, Pakistan: an emerging epidemic in injecting and commercial sex networks. Int J STD AIDS. 2007;18(7):486-92.	Trans-comparative
Bopp J, Juday TR, Charters CW. A school based program to improve life skills and to prevent HIV infection in multicultural transgendered youth in Hawai'i. J LGBT Youth. 2004;1(4):3-21.	Trans-exclusive
Bouris A, Hill BJ. Exploring the mother-adolescent relationship as a promotive resource for sexual and gender minority youth. J Soc Issues. 2017;73(3):618-36.	Trans-comparative
Bowers JR, Branson CM, Fletcher JB, Reback CJ. Predictors of HIV sexual risk behavior among men who have sex with men, men who have sex with men and women, and transgender women. Int J Sex Health. 2012;24(4):290-302.	Trans-comparative
Boyer CB, Greenberg L, Chutuape K, Walker B, Monte D, Kirk J, et al. Exchange of sex for drugs or money in adolescents and young adults an examination of sociodemographic factors, HIV-related risk, and community context. J Community Health. 2017;42(1):90-100.	Trans-subsumed
Brahmam GNV, Kodavalla V, Rajkumar H, Rachakulla HK, Kallam S, Myakala SP, et al. Sexual practices, HIV and sexually transmitted infections among self-identified men who have sex with men in four high HIV prevalence states of India. AIDS. 2008;22(Suppl 5):S45-57.	Trans-comparative
Brennan J, Kuhns LM, Johnson AK, Belzer M, Wilson EC, Garofalo R. Syndemic theory and HIV-related risk among young transgender women: the role of multiple, co-occurring health problems and social marginalization. Am J Public Health. 2012;102(9):1751-7.	Trans-exclusive
Buchbinder SP, Glidden DV, Liu AY, McMahan V, Guanira JV, Mayer KH, et al. HIV pre-exposure prophylaxis in men who have sex with men and transgender women: a secondary analysis of a phase 3 randomized controlled efficacy trial. Lancet Infect Dis. 2014;14(6):148-75.	Trans-subsumed
Budhwani H, Hearld KR, Hasbun J, Charow R, Rosario S, et al. Transgender female sex workers' HIV knowledge, experienced stigma, and condom use in the Dominican Republic. PLoS One. 2017;12(11):e0186457.	Trans-exclusive
Budhwani H, Turan B, Hasbun J, Rosario S, Tillotson L, McGlaughlin E, et al. Association between violence exposure and condom non-use among transgender sex workers in the Dominican Republic the mediating role of trust. Int J STD AIDS. 2017;28(6):608-12.	Trans-exclusive
Bustamante MJ, Konda KA, Joseph Davey D, León SR, Calvo GM, Salvatierra J, et al. HIV self-testing in Peru: questionable availability, high acceptability but potential low linkage to care among men who have sex with men and transgender women. Int J STD AIDS. 2017;28(2):133-7.	Trans-comparative
Cahill SR, Keatley J, Wade Taylor S, Sevelius J, Elsesser SA, Geffen SR, et al. "Some of us, we don't know where we're going to be tomorrow." Contextual factors affecting PrEP use and adherence among a diverse sample of transgender women in San Francisco. AIDS Care. 2020 May;32(5):585-593. Epub 2019 Sep 4.	Trans-exclusive
Cai Y, Wang Z, Lau JT, Li J, Ma T, Liu Y. Prevalence and associated factors of condomless receptive anal intercourse with male clients among transgender women sex workers in Shenyang, China. J Int AIDS Soc. 2016;19(3 Suppl 2):20800.	Trans-exclusive
Calin R, Massari V, Pialoux G, Reydellet N, Plenel E, Chauvin C, Jauffret-Roustide M, Day N, Kreplak G, Maresca AF, Derche N, Louis S, Pol S, Doré V, Rouzioux C, Chauvin P. Acceptability of on-site rapid HIV/HBV/HCV testing and HBV vaccination among three at-risk populations in distinct community-healthcare outreach centres: the ANRS-SHS 154 CUBE study. BMC Infect Dis. 2020 Nov 16;20(1):851.	Trans-subsumed
Callander D, Cook T, Read P, Hellard ME, Fairley CK, Kaldor JM, Vlahakis E, Pollack A, Bourne C, Russell DB, Guy RJ, Donovan B. Sexually transmissible infections among transgender men and women attending Australian sexual health clinics. Med J Aust. 2019 Nov;211(9):406-411.	Trans-comparative
Cambou MC, Perez-Brumer AG, Segura ER, Salvatierra HJ, Lama JR, Sanchez J, et al. The risk of stable partnerships: associations between partnership characteristics and unprotected anal intercourse among men who have sex with men and transgender women recently diagnosed with HIV and/or STI in Lima, Peru. PloS One. 2014;9(7):e102894.	Trans-subsumed
Carballo-Diéguez A, Balan I, Dolezal C, Mello MB. Recalled sexual experiences in childhood with older partners: a study of Brazilian men who have sex with men and male-to-female transgender persons. Arch Sex Behav. 2012;41(2):363-76.	Trans-comparative
Carballo-Dieguez A, Balán IC, Brown III W, Giguere R, Dolezal CL, et al. High levels of adherence to a rectal microbicide gel and to oral pre-exposure prophylaxis (PrEP) achieved in MTN-017 among men who have sex with men (MSM) and transgender women. PloS One. 2017;12(7):e0181607.	Trans-subsumed
Carballo-Diéguez A, Giguere R, Balán IC, Brown W 3rd, Dolezal C, Leu CS, Lopez Rios J, Sheinfil AZ, Frasca T, Rael CT, Lentz C, Crespo R, Iribarren S, Cruz Torres C, Febo I. Use of Rapid HIV Self-Test to Screen Potential Sexual Partners: Results of the ISUM Study. AIDS Behav. 2020 Jun;24(6):1929-1941.	Trans-subsumed
Carballo-Diéguez A, Giguere R, Dolezal C, Leu CS, Balán IC, Brown W 3rd, et al. Preference of oral tenofovir disoproxil fumarate/emtricitabine versus rectal tenofovir reduced-glycerin 1% gel regimens for HIV prevention among cisgender men and transgender women who engage in receptive anal intercourse with men. AIDS Behav. 2017;21(12):3336-45.	Trans-subsumed
Carneiro PB, Westmoreland DA, Patel VV, Grov C. Factors associated with being PrEP-naïve among a U.S. national cohort of former-PrEP and PrEP-naïve participants meeting objective criteria for PrEP care. Arch Sex Behav. 2021 May;50(4):1793-1803. Epub 2020 Aug 13.	Trans-subsumed
Cassels S, Pearson CR, Walters K, Simoni JM, Morris M. Sexual partner concurrency and sexual risk among gay, lesbian, bisexual, and transgender American Indian/Alaska natives. Sex Transm Dis. 2010;37(4):271-8.	Trans-subsumed
Castel AD, Magnus M, Peterson J, Anand K, Wu C, Martin M, et al. Implementing a novel citywide rapid HIV testing campaign in Washington, DC: findings and lessons learned. Public Health Rep. 2012;127(4):422-31.	Trans-subsumed
Castillo R, Konda KA, Leon SR, Silva-Santisteban A, Salazar X, Klausner JD, et al. HIV and sexually transmitted infection incidence and associated risk factors among high-risk MSM and male-to-female transgender women in Lima, Peru. J Acquir Immune Defic Syndr. 2015;69(5):567-75.	Trans-subsumed
Chakrapani V, Newman PA, Shunmugam M, Logie CH, Samuel M. Syndemics of depression, alcohol use, and victimisation, and their association with HIV-related sexual risk among men who have sex with men and transgender women in India. Glob Public Health. 2017;12(2):250-65.	Trans-comparative
Chakrapani V, Shunmugam M, Rawat S, Baruah D, Nelson R, Newman PA. Acceptability of HIV pre-exposure prophylaxis among transgender women in India: a qualitative investigation. AIDS Patient Care STDS. 2020 Feb;34(2):92-98. Epub 2020 Jan 17.	Trans-exclusive
Chakrapani V, Willie TC, Shunmugam M, Kershaw TS. Syndemic classes, stigma, and sexual risk among transgender women in India. AIDS Behav. 2018;23(6):1518-29.	Trans-exclusive
Chakrapani V, Willie TC, Shunmugam M, Kershaw TS. Syndemic Classes, Stigma, and Sexual Risk Among Transgender Women in India. AIDS Behav. 2019 Jun;23(6):1518-1529.	Trans-exclusive
Chan PA, Patel RR, Mena L, Marshall BD, Rose J, Sutten Coats C, et al. Long-term retention in pre-exposure prophylaxis care among men who have sex with men and transgender women in the United States. J Int AIDS Soc. 2019 Aug;22(8):e25385.	Trans-subsumed
Chariyalertsak S, Kosachunhanan N, Saokhieo P, Songsupa R, Wongthanee A, et al. HIV incidence, risk factors, and motivation for biomedical intervention among gay, bisexual men, and transgender persons in Northern Thailand. PLoS One. 2011;6(9):e24295.	Trans-comparative
Chemnasiri T, Netwong T, Visarutratana S, Varangrat A, Li A, Phanuphak P, et al. Inconsistent condom use among young men who have sex with men, male sex workers, and transgenders in Thailand. AIDS Educ Prev. 2010;22(2):100-9.	Trans-comparative
Chen S, McFarland W, Thompson HM, Raymond HF. Transmen in San Francisco: what do we know from HIV test site data. AIDS Behav. 2011;15(3):659-62.	Trans-exclusive
Chen W, Zhang X, Lyu C, Dong L, Du Y, Fu J. [Gender characteristics and HIV/AIDS related knowledge awareness and behaviors of transgender women]. Zhonghua Liu Xing Bing Xue Za Zhi 2016;37(1):76-9. Chinese.	Trans-exclusive
Chen YT, Duncan DT, Issema R, Goedel WC, Callander D, Bernard-Herman B, et al. Social-environmental resilience, PrEP uptake, and viral suppression among young black men who have sex with men and young black transgender women: the neighborhoods and networks (N2) study in Chicago. J Urban Health. 2020 Oct;97(5):728-738.	Trans-subsumed
Chew S, Tham K. Sexual behaviour and prevalence of HIV antibodies in transsexuals. J Obstet Gynaecol Res. 1997;23(1):33-6.	Trans-exclusive
Chhim S, Ngin C, Chhoun P, Tuot S, Ly C, Mun P, et al. HIV prevalence and factors associated with HIV infection among transgender women in Cambodia: results from a national Integrated Biological and Behavioral Survey. BMJ Open. 2017;7(8):e015390.	Trans-exclusive
Chow JY, Konda KA, Calvo GM, Klausner JD, Cáceres CF. Demographics, behaviors, and sexual health characteristics of high risk men who have sex with men and transgender women who use social media to meet sex partners in Lima, Peru. Sex Transm Dis. 2017;44(3):143-8.	Trans-comparative
Chuang DM, Newman PA, Weaver J. HIV vaccine preparedness among men who have sex with men in Taiwan: sociocultural and behavioral factors. J Int Assoc Provid AIDS Care. 2019 Jan-Dec;18:2325958219832285.	Trans-subsumed
Cirrincione LR, Podany AT, Havens JP, Bares SH, Dyavar SR, Gwon Y, Johnson TM, Amoura NJ, Fletcher CV, Scarsi KK. Plasma and intracellular pharmacokinetics of tenofovir disoproxil fumarate and emtricitabine in transgender women receiving feminizing hormone therapy. J Antimicrob Chemother. 2020 May 1;75(5):1242-1249.	Trans-comparative
Clark JL, Perez-Brumer AG, Reisner SL, Salazar X, McLean S, Huerta L, et al. Social network organization, atructure, and patterns of influence within a community of transgender women in Lima, Peru: implications for biomedical HIV prevention. AIDS Behav. 2020 Jan;24(1):233-245.	Trans-exclusive
Clements K, Wilkinson W, Kitano K, Marx R. HIV prevention and health service needs of the transgender community in San Francisco. Int J Transgend. 1999;3:1-2.	Trans-exclusive
Clements-Nolle K, Guzman R, Harris SG. Sex trade in a male-to-female transgender population: psychosocial correlates of inconsistent condom use. Sex Health. 2008;5(1):49-54.	Trans-exclusive
Clements-Nolle M. HIV prevalence, risk behaviors, health care use, and mental health status of transgender persons: implications for public health intervention. Am J Public Health. 2001;91(6):915-21.	Trans-exclusive
Coan D, Schrager W, Packer T. The role of male sexual partners in HIV infection among male-to-female transgendered individuals. Int J Transgend. 2005;8(2-3):21-30.	Trans-comparative
Cohen SE, Vittinghoff E, Bacon O, Doblecki-Lewis S, Postle BS, Feaster DJ High interest in preexposure prophylaxis among men who have sex with men at risk for HIV infection: Baseline data from the US PrEP demonstration project. J Acquir Immune Defic Syndr. 2015;68(40:439-48.	Trans-subsumed
Colby D, Nguyen NA, Le B, Toan T, Thien DD, Huyen HT, et al. HIV and syphilis prevalence among transgender women in Ho Chi Minh City, Vietnam. AIDS Behav. 2016;20(S3):379-85.	Trans-exclusive
Colchero A, Cortés-Ortiz MA, Romero-Martínez M, Vega H, González A, Román R, et al. HIV prevalence, sociodemographic characteristics, and sexual behaviors among transwomen in Mexico City. Salud Publica Mex. 2015;57(2):99-106.	Trans-exclusive
Collier KL, Colarossi LG, Hazel DS, Watson K, Wyatt GE. Healing our women for transgender women: adaptation, acceptability, and pilot testing. AIDS Educ Prev. 2015;27(5):418-31.	Trans-exclusive
Collumbien M, Chow J, Qureshi AA, Rabbani A, Hawkes S. Multiple risks among male and transgender sex workers in Pakistan. J LGBT Health Res. 2008;4(2-3):71-9.	Trans-subsumed
Colson PW, Franks J, Wu Y, Winterhalter FS, Knox J, Ortega H, et al. Adherence to pre-exposure prophylaxis in black men who have sex with men and transgender women in a community setting in Harlem, NY. AIDS Behav. 2020 Dec;24(12):3436-3455.	Trans-subsumed
Connolly MD, Dankerlui DN, Eljallad T, Dodard-Friedman I, Tang A, Joseph CLM. Outcomes of a PrEP Demonstration Project with LGBTQ Youth in a Community-Based Clinic Setting with Integrated Gender-Affirming Care. Transgend Health. 2020 Jun 8;5(2):75-79.	Trans-subsumed
Costa AB, da Rosa Filho HT, Pase PF, Fontanari AMV, Catelan RF, Mueller A, et al. Healthcare needs of and access barriers for Brazilian transgender and gender diverse people. J Immigr Minor Health. 2018;20(1):115-23.	Trans-exclusive
Costa AB, Fontanari AMV, Catelan RF, Schwarz K, Stucky JL, da Rosa Filho HT, et al. HIV-related healthcare needs and access barriers for Brazilian transgender and gender diverse people. AIDS Behav. 2018;22(8):2534-42.	Trans-exclusive
Costa AB, Fontanari AMV, Jacinto MM, da Silva DC, Lorencetti EK, da Rosa Filho HT, et al. Population-based HIV prevalence and associated factors in male-to-female transsexuals from Southern Brazil. Arch Sex Behav. 2015;44(2):521-4.	Trans-exclusive
Cotten C, Garofalo R. Project life skills: developing the content of a multidimensional HIV-prevention curriculum for young transgender women aged 16 to 24. J HIV AIDS Soc Serv. 2016;15(1):99-113.	Trans-exclusive
Cottrell ML, Prince HMA, Schauer AP, Sykes C, Maffuid K, Poliseno A, et al. Decreased tenofovir diphosphate concentrations in a transgender female cohort: implications for human immunodeficiency virus preexposure prophylaxis. Clin Infect Dis. 2019 Nov 27;69(12):2201-2204.	Trans-comparative
Coulaud P, Mujimbere G, Nitunga A, Kayonde C, Trenado E, Spire B, et al. An assessment of health interventions required to prevent the transmission of HIV infection among men having sex with men in Bujumbura, Burundi. J Community Health. 2016;41(5):1033-43.	Trans-subsumed
Cranston RD, Lama JR, Richardson BA, Carballo-Diéguez A, Kunjara Na Ayudhya RP, Liu K, et al. A rectal phase 2 extended safety and acceptability study of tenofovir reduced-glycerin 1% gel. Clin Infect Dis. 2017;64(5):614-20.	Trans-subsumed
Crosby RA, Pitts NL. Caught between different worlds: how transgendered women may be ‘forced’ into risky sex. J Sex Res. 2007;44(1):43-8.	Trans-exclusive
Crosby RA, Salazar LF, Hill B, Mena L. A comparison of HIV-risk behaviors between young Black cisgender men who have sex with men and young Black transgender women who have sex with men. Int J STD AIDS. 2018;29(7):665-72.	Trans-comparative
Crowell TA, Baral SD, Schwartz S, Nowak RG, Kokogho A, Adebajo S, et al. Time to change the paradigm: limited condom and lubricant use among Nigerian men who have sex with men and transgender women despite availability and counseling. Ann Epidemiol. 2019;31:11-9.	Trans-subsumed
Crowell TA, Keshinro B, Baral SD, Schwartz SR, Stahlman S, Nowak RG, et al. Stigma, access to healthcare, and HIV risks among men who sell sex to men in Nigeria. J Int AIDS Soc. 2017;20(1):21489.	Trans-subsumed
Cuervo M, Whyte J. The effect of relationship characteristics on HIV risk behaviors and prevention strategies in young gay and bisexual men. J Assoc Nurses AIDS Care. 2015;26(4):399-410.	Trans-subsumed
Dadasovich R, Auerswald C, Minnis AM, Raymond HF, McFarland W, Wilson EC. Testosterone and sexual risk among transmen: a mixed methods exploratory study. Cult Health Sex. 2017;19(2):256-66.	Trans-exclusive
Dangerfield DT 2nd, Johnson D, Hamlin-Palmer S, Browne DC, Mayer KH, Hickson DA. Prevalence and Correlates of Rectal Douching and Enema Use Among Black Sexual Minority Men and Black Transwomen in the Deep South. Arch Sex Behav. 2020 Aug;49(6):1915-1922. Epub 2020 Feb 21.	Trans-subsumed
D'Avanzo PA, Bass SB, Brajuha J, Gutierrez-Mock L, Ventriglia N, Wellington C, et al. Medical mistrust and PrEP perceptions among transgender women: a cluster analysis. Behav Med. 2019 Apr-Jun;45(2):143-152.	Trans-exclusive
de Andrade SMO, Tamaki EM, Vinha JM, Pompilio MA, Prieto CW, de Barros LM, et al. Vulnerabilidade de homens que fazem sexo com homens no contexto da AIDS [Vulnerability of men who have sex with men in the context of AIDS]. Cad Saude Publica 2007;23(2):479-82.	Trans-comparative
De Boni RB, Machado IK, De Vasconcellos MTL, Hoagland B, Kallas EG, Madruga JV, et al. Syndemics among individuals enrolled in the PrEP Brasil Study. Drug Alcohol Depend. 2018;185:168-172.	Trans-subsumed
de Lind van Wijngaarden JW, Schunter BT, Iqbal Q. Sexual abuse, social stigma and HIV vulnerability among young feminised men in Lahore and Karachi, Pakistan. Cult Health Sex. 2013;15(1):73-84.	Trans-exclusive
de Sousa PJ, Ferreira LOC, de Sa JB. Estudo descritivo da homofobia e vulnerabilidade ao HIV/Aids das travestis da Região Metropolitana do Recife, Brasil [Descriptive study of homophobia and vulnerability to HIV/Aids of the transvestites in the Metropolitan Region of Recife, Brazil]. Cien Saude Colet. 2013;18(8):2239.	Trans-exclusive
Defechereux PA, Mehrotra M, Liu AY, McMahan VM, Glidden DV, Mayer KH, et al. Depression and oral FTC/TDF pre-exposure prophylaxis (PrEP) among men and transgender women who have sex with men (MSM/TGW). AIDS Behav. 2016;20(7):1478-88.	Trans-subsumed
Degtyar A, George PE, Mallma P, Diaz DA, Cárcamo C, Garcia PJ, et al. Sexual risk, behavior, and HIV testing and status among male and transgender women sex workers and their clients in Lima, Peru. Int J Sex Health. 2018;30(1):81-91.	Trans-comparative
Delgado JR, Segura ER, Lake JE, Sanchez J, Lama JR, Clark JL. Event-level analysis of alcohol consumption and condom use in partnership contexts among men who have sex with men and transgender women in Lima, Peru. Drug Alcohol Depend. 2017;170:17-24.	Trans-subsumed
Denson DJ, Padgett PM, Pitts N, Paz-Bailey G, Bingham T, Carlos JA, Health care use and HIV-related behaviors of Black and Latina transgender women in 3 US metropolitan areas: results from the transgender HIV behavioral survey. J Acquir Immune Defic Syndr. 2017;75 Suppl 3(Suppl 3):S268-S275.	Trans-exclusive
Deutsch MB, Glidden DV, Sevelius J, Keatley J, McMahan V, Guanira J, et al. HIV pre-exposure prophylaxis in transgender women: a subgroup analysis of the iPrEx trial. Lancet HIV. 2015;2(12):e512-9.	Trans-comparative
Dharma C, Scheim AI, Bauer GR. Exploratory Factor Analysis of Two Sexual Health Scales for Transgender People: Trans-Specific Condom/Barrier Negotiation Self-Efficacy (T-Barrier) and Trans-Specific Sexual Body Image Worries (T-Worries). Arch Sex Behav. 2019 Jul;48(5):1563-1572.	Trans-exclusive
Dias S, Gama A, Fuertes R, Mendão L, Barros H. Risk-taking behaviours and HIV infection among sex workers in Portugal: results from a cross-sectional survey. Sex Transm Infect. 2015;91(5):346-52.	Trans-comparative
DiStefano AS, Takeda M. HIV pre-exposure prophylaxis and postexposure prophylaxis in Japan: Context of use and directions for future research and action. AIDS Patient Care STDS. 2017;31(2):60-77.	Trans-subsumed
Djomand G, Bingham T, Benech I, Muthui M, Savva H, Alamo S, Expansion of HIV preexposure prophylaxis to 35 PEPFAR-supported early program adopters, October 2016-September 2018. MMWR Morb Mortal Wkly Rep. 2020 Feb 28;69(8):212-215.	Trans-comparative
Dolezal C, Rael CT, Balán IC, Giguere R, Lentz C, Lopez-Rios J, et al. Substance use and testing sexual partners using HIV self-tests. AIDS Behav. 2020 Oct;24(10):2856-2862.	Trans-subsumed
Dowshen N, Forke CM, Johnson AK, Kuhns LM, Rubin D, Garofalo R. Religiosity as a protective factor against HIV risk among young transgender women. J Adolesc Health. 2011;48(4):410-14.	Trans-exclusive
Dowshen N, Lee S, Franklin J, Castillo M, Barg F. Access to Medical and Mental Health Services Across the HIV Care Continuum Among Young Transgender Women: A Qualitative Study. Transgend Health. 2017;2(1):81-90.	Trans-exclusive
Draper BL, Fowkes FJI, Oo ZM, Thein ZW, Aung PP, Veronese V, et al. Willingness to use HIV pre-exposure prophylaxis among gay men, other men who have sex with men and transgender women in Myanmar. J Int AIDS Soc. 2017;20(1):21885.	Trans-subsumed
Drückler S, van Rooijen MS, de Vries HJC. Substance Use and Sexual Risk Behavior Among Male and Transgender Women Sex Workers at the Prostitution Outreach Center in Amsterdam, the Netherlands. Sex Transm Dis. 2020 Feb;47(2):114-121.	Trans-comparative
Dunne EF, Pattanasin S, Chemnasiri T, Varangrat A, Raengsakulrach B, Wichuda S, et al. Selling and buying sex in the city: men who have sex with men in the Bangkok men who have sex with men Cohort Study. Int J STD AIDS. 2018;30(3):212-22.	Trans-subsumed
Dunville R, Harper C, Johns MM, Heim Viox M, Avripas S, Fordyce E, et al. Awareness and willingness touse biomedical prevention strategies for HIV among sexual and gender minority youth: results from a national survey. J Adolesc Health. 2021 Jan;68(1):199-206. Epub 2020 Jul 18.	Trans-comparative
Eaton LA, Kalichman SC, Price D, Finneran S, Allen A, Maksut J. Stigma and conspiracy beliefs related to pre-exposure prophylaxis (PrEP) and interest in using PrEP among Black and White men and transgender women who have sex with men. AIDS Behav. 2017;21(5):1236-46.	Trans-subsumed
Eaton LA, Matthews DD, Driffin DD, Bukowski L, Wilson PA, Stall RD, et al. A multi-US city assessment of awareness and uptake of pre-exposure prophylaxis (PrEP) for HIV prevention among black men and transgender women who have sex with men. Prev Sci. 2017;18(5):505-16.	Trans-subsumed
Edwards JW, Fisher DG, Reynolds GL. Male-to-female transgender and transsexual clients of HIV service programs in Los Angeles County, California. Am J Public Health. 2007;97(6):1030-3.	Trans-comparative
Eftekhar M, Mostafavi E, Mohammad Mehdi Gouya, Noushin Fahimfar, Abbas Sedaghat, Mahnaz Shoghi, et al. HIV prevention barriers in transgender women: a qualitative study. J Gay Lesbian Soc Serv. 2019 Dec 3;32(2):133-147.	Trans-exclusive
Elifson K, Boles J. The social organization of transvestite prostitution and AIDS. Soc Sci Med. 1994;39(1):85-93.	Trans-exclusive
Elifson KW, Boles J, Posey E, Sweat M, Darrow W, Elsea W. Male transvestite prostitutes and HIV risk. Am J Public Health. 1993;83(2):260-2.	Trans-exclusive
Ellingson L, Odo C. HIV risk behaviors among mahuwahine (native Hawaiian transgender women). AIDS Educ Prev. 2008;20(6):558-69.	Trans-exclusive
Emmanuel F, Salim M, Akhtar N, Arshad S, Reza TE. Second-generation surveillance for HIV/AIDS in Pakistan: results from the 4th round of Integrated Behavior and Biological Survey 2011-2012. Sex Transm Infect. 2013;89 Suppl 3(Suppl 3):iii23-8.	Trans-comparative
Emmanuel G, Folayan M, Undelikwe G, Ochonye B, Jayeoba T, Yusuf A, et al. Community perspectives on barriers and challenges to HIV pre-exposure prophylaxis access by men who have sex with men and female sex workers access in Nigeria. BMC Public Health. 2020 Jan 15;20(1):69.	Trans-subsumed
Etcheverry MF, de Lazzari E, Fuchs JD, Meroño M, Sierra E, Romero JD Pilot study assessing HIV vaccine trial readiness among female sex workers, injection and non-injection drug users, and men who have sex with men in Spain. AIDS Behav. 2008;14(3):607-17.	Trans-subsumed
Fagan J, Frye V, Calixte R, Jain S, Molla L, et al. "It's like Plan B but for HIV!" design and evaluation of a media campaign to drive demand for PEP. AIDS Behav. 2020 Dec;24(12):3337-3345.	Trans-subsumed
Fearon E, Bourne A, Tenza S, Palanee-Phillips T, Kabuti R, Weatherburn P, et al. Online socializing among men who have sex with men and transgender people in Nairobi and Johannesburg and implications for public health-related research and health promotion: an analysis of qualitative and respondent-driven sampling survey data. J Int AIDS Soc. 2020 Oct;23 Suppl 6:e25603.	Trans-subsumed
Feldman J, Romine RS, Bockting WO. HIV risk behaviors in the U.S. transgender population: prevalence and predictors in a large internet sample. J Homosex. 2014;61(11):1558-88.	Trans-exclusive
Ferlatte O, Panwala V, Rich AJ, Scheim AI, Blackwell E, Scott K, Salway T, Knight R. Identifying Health Differences Between Transgender and Cisgender Gay, Bisexual and Other Men Who Have Sex With Men Using a Community-Based Approach. J Sex Res. 2020 Oct;57(8):1005-1013.	Trans-comparative
Fernández-Balbuena S, Belza MJ, Urdaneta E, Esteso R, Rosales-Statkus ME, de la Fuente L. Serving the underserved: an HIV testing program for populations reluctant to attend conventional settings. Int J Public Health. 2015;60(1):121-6.	Trans-comparative
Ferreira ACG, Coelho LE, Jalil EM, Luz PM, Friedman RK, Guimarães MRC, et al. Transcendendo: a cohort study of HIV-infected and uninfectedtransgender women in Rio de Janeiro, Brazil. Transgend Health. 2019 Apr 5;4(1):107-117	Trans-exclusive
Figueroa JP, Cooper CJ, Edwards JK, Byfield L, Eastman S, Hobbs MM, et al. Understanding the high prevalence of HIV and other sexually transmitted infections among socio-economically vulnerable men who have sex with men in Jamaica. PloS One. 2015;10(2):e0117686.	Trans-subsumed
Fisher CB, Fried AL, Desmond M, Macapagal K, Mustanski B. Perceived barriers to HIV prevention services for transgender youth. LGBT Health 2018;5(6):350-8.	Trans-exclusive
Flentje A, Heck NC, Sorensen JL. Characteristics of transgender individuals entering substance abuse treatment. Addict Behav. 2014;39(5):969-75.	Trans-comparative
Fletcher JB, Kisler KA, Reback CJ. Housing status and HIV risk behaviors among transgender women in Los Angeles. Arch Sex Behav. 2014;43(8):1651-61.	Trans-exclusive
Flores JA, Brown B, León SR, Sánchez H, Galea JT. Individual-level characteristics associated with oral HIV test acceptability among Peruvian men who have sex with men and transgender women: a cross-sectional study. Sex Transm Infect. 2018;94(7):528-33.	Trans-comparative
Fontenot HB, Cahill SR, Wang T, Geffen S, White BP, Reisner S, et al. Transgender youth experiences and perspectives related to HIV preventive services. Pediatrics. 2020 Apr;145(4):e20192204.	Trans-exclusive
Frola CE, Zalazar V, Cardozo N, Vázquez ML, Arístegui I, Lucas M, Gun A, Cahn P, Sued O. Home-based HIV testing: Using different strategies among transgender women in Argentina. PLoS One. 2020 Mar 19;15(3):e0230429.	Trans-exclusive
Frye V, Nandi V, Hirshfield S, Chiasson MA, Wilton L, Usher D, et al. Brief report: randomized controlled trial of an intervention to match young black men and transwomen who have sex with men or transwomen to HIV testing options in New York City (all about me). J Acquir Immune Defic Syndr. 2020 Jan 1;83(1):31-36.	Trans-subsumed
Frye V, Nandi V, Paige MQ, McCrossin J, Lucy D, Gwadz M, et al. TRUST: assessing the efficacy of an intervention to increase HIV self-testing among young black men who have sex with men (MSM) and transwomen. AIDS Behav. 2021 Apr;25(4):1219-1235. Epub 2020 Nov 15.	Trans-subsumed
Frye V, Wilton L, Hirshfied S, Chiasson MA, Usher D, Lucy D, et al. Just because it's out there, people aren't going to use it. AIDS Patient Care STDS. 2015;30(2):101.	Trans-comparative
Frye V, Wilton L, Hirshfield S, Chiasson MA, Lucy D, Usher D, et al. Preferences for HIV test characteristics among young, Black men who have sex with men (MSM) and transgender women: Implications for consistent HIV testing. PLoS One. 2018;13(2):e0191936.	Trans-comparative
Galea JT, Kinsler JJ, Imrie J, Nureña CR, Ruiz L, Galarza LF, et al. Preparing for rectal microbicides: Sociocultural factors affecting product uptake among potential South American users. Am J Public Health. 2014;104(6):e113-20.	Trans-subsumed
Galea JT, Kinsler JJ, McLean S, Calvo G, Sánchez H, Leon SR, et al. Rectal douching prevalence and practices among peruvian men who have sex with men and transwomen: Implications for rectal microbicides. AIDS Behav. 2015;20(11):2555-64.	Trans-subsumed
Galea JT, Kinsler JJ, Salazar X, Lee SJ, Giron M, Sayles JN, Cáceres C, Cunningham WE. Acceptability of pre-exposure prophylaxis as an HIV prevention strategy: Barriers and facilitators to pre-exposure prophylaxis uptake among at-risk Peruvian populations. Int J STD AIDS. 2011;22(5):256-62.	Trans-comparative
Galindo GR, Walker JJ, Hazelton P, Lane T, Steward WT, Morin SF, et al. Community member perspectives from transgender women and men who have sex with men on pre-exposure prophylaxis as an HIV prevention strategy: implications for implementation. Implement Sci. 2012;7:116.	Trans-subsumed
Galka JM, Wang M, Azwa I, Gibson B, Lim SH, Shrestha R, et al. Willingness to use pre-exposure prophylaxis (PrEP) for HIV prevention and PrEP implementation preferences among transgender women in Malaysia. Transgend Health. 2020 Dec 11;5(4):258-266.	Trans-exclusive
Gama A, Martins MRO, Mendão L, Barros H, Dias S. HIV Infection, risk factors and health services use among male-to-female transgender sex workers: a cross-sectional study in Portugal. AIDS Care. 2018;30(1):1-8.	Trans-exclusive
Gamarel KE, Nelson KM, Stephenson R, Santiago Rivera OJ, Chiaramonte D, Miller RL, et al. Anticipated HIV stigma and delays in regular HIV testing behaviors among sexually-active young gay, bisexual, and other men who have sex with men and transgender women. AIDS Behav. 2018;22(2):522-30.	Trans-subsumed
Gamarel KE, Reisner SL, Darbes LA, Hoff CC, Chakravarty D, Nemoto T, et al. Dyadic dynamics of HIV risk among transgender women and their primary male sexual partners: the role of sexual agreement types and motivations. AIDS Care. 2016;28(1):104-11.	Other (Couples-based research)
Gandhi M, Glidden DV, Mayer K, Schechter M, Buchbinder S, Grinsztejn B, et al. Association of age, baseline kidney function, and medication exposure with declines in creatinine clearance on pre-exposure prophylaxis: an observational cohort study. Lancet HIV. 2016;3(11):e521-8.	Trans-subsumed
Gandhi M, Murnane PM, Bacchetti P, Elion R, Kolber MA, Cohen SE, et al. Hair levels of preexposure prophylaxis drugs measure adherence and are associated with renal decline among men/transwomen. AIDS. 2017;31(16):2245-51.	Trans-subsumed
Ganju D, Saggurti N. Stigma, violence and HIV vulnerability among transgender persons in sex work in Maharashtra, India. Cult Health Sex. 2017;19(8):903-17.	Trans-exclusive
Garcia J, Perez-Brumer AG, Cabello R, Clark JL. “And then break the cliché”: Understanding and addressing HIV vulnerability through development of an HIV prevention telenovela with men who have sex with men and transwomen in Lima, Peru. Arch Sex Behav. 2018;47(7):1995-2005.	Trans-comparative
Garg PR, Uppal L, Mehra S, Mehra D. Mobile health app for self-learning on HIV prevention knowledge and services among a young Indonesian key population: cohort study. JMIR Mhealth Uhealth. 2020 Sep 8;8(9):e17646.	Trans-comparative
Garner W, Wilson BM, Beste L, Maier M, Ohl ME, Van Epps P. Gaps in preexposure prophylaxis uptake for HIV prevention in the Veterans Health Administration. Am J Public Health. 2018;108(S4):S305-S310..	Trans-subsumed
Garnett M, Hirsch-Moverman Y, Franks J, Hayes-Larson E, El-Sadr WM, Mannheimer S. Limited awareness of pre-exposure prophylaxis among Black men who have sex with men and transgender women in New York city. AIDS Care. 2018;30(1):9-17.	Trans-subsumed
Garofalo R, Deleon J, Osmer E, Doll M, Harper GW. Overlooked, misunderstood and at-risk: exploring the lives and HIV risk of ethnic minority male-to-female transgender youth. J Adolesc Health. 2006;38(3):230-6.	Trans-exclusive
Garofalo R, Johnson AK, Kuhns LM, Cotten C, Joseph H, Margolis A. Life skills: Evaluation of a theory-driven behavioral HIV prevention intervention for young transgender women. J Urban Health. 2012;89(3):419-31.	Trans-exclusive
Gass BV, Horvath KJ, Marrow E, Rood BA, Pantalone DW. Associations between social support availability and HIV risk and protective factors in a U.S. sample of adults with diverse transgender identities. LGBT Health. 2021 Jan;8(1):60-67. Epub 2020 Dec 23.	Trans-exclusive
Gattari P, Spizzichino L, Valenzi C, Zaccarelli M, Rezza G. Behavioural patterns and HIV infection among drug using transvestites practising prostitution in Rome. AIDS Care. 1992;4(1):83-7.	Trans-exclusive
Gibson BA, Brown SE, Rutledge R, Wickersham JA, Kamarulzaman A, et al. Gender identity, healthcare access, and risk reduction among Malaysia's mak nyah community. Glob Public Health. 2016;11(7-8):1010-25.	Trans-exclusive
Giguere R, Frasca T, Dolezal C, Febo I, Cranston RD, Mayer K, et al. Acceptability of three novel HIV prevention methods among young male and transgender female sex workers in Puerto Rico. AIDS Behav. 2016;20(10):2192-202.	Trans-subsumed
Giguere R, Lopez-Rios J, Frasca T, Lentz C, Balán IC, Dolezal C, et al. Use of HIV self-testing kits to screen clients among transgender female sex workers in New York and Puerto Rico. AIDS Behav. 2020 Feb;24(2):506-515.	Trans-exclusive
Glick SN, Houston E, Peterson J, Kuo I, Magnus M. Understanding engagement in HIV risk and prevention research among Black young men who have sex with men and transgender women in the District of Columbia. LGBT Health. 2016;3(4):308-13.	Trans-subsumed
Goedel WC, Regan SD, Chaix B, Radix A, Reisner SL, Janssen AC, Duncan DT. Using global positioning system methods to explore mobility patterns and exposure to high HIV prevalence neighbourhoods among transgender women in New York. Geospat Health. 2019 Nov 12;14(2).	Trans-exclusive
Golub SA, Fikslin RA, Goldberg MH, Peña SM, Radix A. Predictors of PrEP uptake among patients with equivalent access. AIDS Behav. 2019 Jul;23(7):1917-1924.	Trans-subsumed
Golub SA, Fikslin RA, Starbuck L, Klein A. High rates of PrEP eligibility but low rates of PrEP access among a national sample of transmasculine individuals. J Acquir Immune Defic Syndr. 2019 Sep 1;82(1):e1-e7.	Trans-exclusive
Golub SA, Gamarel KE, Lelutiu-Weinberger C. The importance of sexual history taking for PrEP comprehension among young people of color. AIDS Behav. 2017;21(5):1315-24.	Trans-subsumed
Golub SA, Gamarel KE, Rendina HJ, Surace A, Lelutiu-Weinberger CL. From efficacy to effectiveness: Facilitators and barriers to PrEP acceptability and motivations for adherence among MSM and transgender women in New York City. AIDS Patient Care STDS. 2013;27(4):248-54.	Trans-subsumed
Golub SA, Gamarel KE. The impact of anticipated HIV stigma on delays in HIV testing behaviors: Findings from a community-based sample of men who have sex with men and transgender women in New York City. AIDS Patient Care STDS. 2013;27(11):621-7.	Trans-subsumed
Golub SA, Meyers K, Enemchukwu C. Perspectives and recommendations from lesbian, gay, bisexual, transgender, and queer/questioning youth of color regarding engagement in biomedical HIV prevention. J Adolesc Health. 2020 Mar;66(3):281-287. Epub 2019 Nov 25.	Trans-comparative
Golub SA, Walker JJ, Longmire-Avital B, Bimbi D, Parsons JT. The role of religiosity, social support, and stress-related growth in protecting against HIV risk among transgender women. J Health Psychol. 2010;15(8):1135-44.	Trans-exclusive
Golub SA. Tensions between the epidemiology and psychology of HIV risk: Implications for pre-exposure prophylaxis. AIDS Behav. 2014;18(9):1686-93.	Trans-subsumed
Goswami P, Rachakulla HK, Ramakrishnan L, Mathew S, Ramanathan S, et al. An assessment of a large-scale HIV prevention programme for high-risk men who have sex with men and transgenders in Andhra Pradesh, India: Using data from routine programme monitoring and repeated cross-sectional surveys. BMJ Open. 2013;3(4):e002183.	Trans-subsumed
Grant RM, Anderson PL, McMahan V, Liu A, Amico KR, Mehrotra M, et al. Uptake of pre-exposure prophylaxis, sexual practices, and HIV incidence in men and transgender women who have sex with men: a cohort study. Lancet Infect Dis. 2014;14(9):820-9.	Trans-subsumed
Grant RM, Lama JR, Anderson PL, McMahan V, Liu AY, Vargas L, et al. Preexposure chemoprophylaxis for HIV prevention in men who have sex with men. N Engl J Med. 2010;363(27):2587-99.	Trans-subsumed
Grant RM, Mannheimer S, Hughes JP, Hirsch-Moverman Y, Loquere A, Chitwarakorn A, et al. Daily and nondaily oral preexposure prophylaxis in men and transgender women who have sex with men: the human immunodeficiency virus prevention trials network 067/ADAPT study. Clin Infect Dis. 2018;66(11):1712-21.	Trans-subsumed
Gras MJ, van der Helm T, Schenk R, van Doornum GJ, Coutinho RA, van den Hoek JA. HIV-infectie en risicogedrag onder prostitué(e)s in de tippelzone te Amsterdamaanwijzigen voor een verhoogde HIV-prevalentie onder travestieten/transsekssuelen [HIV infection and risk behaviour among prostitutes in the Amsterdam streetwalkers' district]. Ned Tijdschr Geneeskd. 1997;14(25):1238-41.	Trans-comparative
Green N, Hoenigl M, Morris S, Little SJ. Risk behavior and sexually transmitted infections among transgender women and men undergoing community-based screening for acute and early HIV infection in San Diego. Medicine (Baltimore) 2015;94(41):e1830.	Trans-exclusive
Grinsztejn B, Jalil EM, Monteiro L, Velasque L, Moreira RI, Garcia ACF, et al. Unveiling of HIV dynamics among transgender women: a respondent-driven sampling study in Rio de Janeiro, Brazil. Lancet HIV. 2017;4(4):e169-76.	Trans-exclusive
Grinsztejn B, Hoagland B, Moreira RI, Kallas EG, Madruga JV, Goulart S, et al. Retention, engagement, and adherence to pre-exposure prophylaxis for men who have sex with men and transgender women in PrEP Brasil: 48 week results of a demonstration study. Lancet HIV. 2018;5(3):e136-45.	Trans-subsumed
Guadamuz TE, Wimonsate W, Varangrat A, Phanuphak P, Jommaroeng R, McNicholl JM et al. HIV prevalence, risk behavior, hormone use and surgical history among transgender persons in Thailand. AIDS Behav. 2010;15(3):650-8.	Trans-exclusive
Guadamuz TE, Wimonsate W, Varangrat A, Phanuphak P, Jommaroeng R, Mock PA, et al. Correlates of forced sex among populations of men who have sex with men in Thailand. Arch Sex Behav. 2011;40(2):259-66.	Trans-subsumed
Gulick RM, Wilkin TJ, Chen YQ, Landovitz RJ, Amico KR, Young AM, et al. Phase 2 study of the safety and tolerability of maraviroc-containing regimens to prevent HIV infection in men who have sex with men (HPTN 069/ACTG A5305). J Infect Dis. 2018;215(2):238-46.	Trans-subsumed
Habarta N, Wang G, Mulatu MS, Larish N. HIV Testing by transgender status at Centers for Disease Control and Prevention-funded sites in the United States, Puerto Rico, and US Virgin Islands, 2009-2011. Am J Public Health. 2015;105(9):1917-25.	Trans-comparative
Hakim AJ, Coy K, Badman SG, Willie B, Narokobi R, Gabuzzi J, et al. One size does not fit all: HIV prevalence and correlates of risk for men who have sex with men, transgender women in multiple cities in Papua New Guinea. BMC Public Health. 2019 May 22;19(1):623.	Trans-subsumed
Hakim AJ, Coy K, Patnaik P, Telly N, Ballo T, Traore B, et al. An urgent need for HIV testing among men who have sex with men and transgender women in Bamako, Mali: Low awareness of HIV infection and viral suppression among those living with HIV. PloS One. 2018;13(11):e0207363.	Trans-subsumed
Hampton MC, Halkitis PN, Mattis JS. Coping, drug use, and religiosity/spirituality in relation to HIV serostatus among gay and bisexual men. AIDS Educ Prev. 2010;22(5):417-29.	Trans-subsumed
Hampton MC, Halkitis PN, Storholm ED, Kupprat SA, Siconolfi DE, Jones D, et al. Sexual risk taking in relation to sexual identification, age, and education in a diverse sample of African American men who have sex with men (MSM) in New York City. AIDS Behav. 2013;17(3):931-8.	Trans-subsumed
Harawa N, Wilton L, Wang L, Mao C, Kuo I, Penniman T, et al. Types of female partners reported by Black men who have sex with men and women (MSMW) and associations with intercourse frequency, unprotected sex and HIV and STI prevalence. AIDS Behav. 2014;18(8):1548-59.	Trans-subsumed
Harawa NT, Bingham TA. Exploring HIV prevention utilization among female sex workers and male-to-female transgenders. AIDS Educ Prev. 2009;21(4):356-71.	Trans-comparative
Harawa NT, Sweat J, George S, Sylla M. Sex and condom use in a large jail unit for men who have sex with men (MSM) and male-to-female transgenders. J Health Care Poor Underserved. 2010;21(3):1071-87.	Trans-subsumed
Harris E, Kiekel P, Brown K, Sarmiento A, Byock G. A multicultural approach to HIV prevention within a residential chemical dependency treatment program: The positive steps program. J Evid Based Soc Work. 2010;7(1-2):58-68.	Trans-subsumed
Havens JP, Scarsi KK, Sayles H, Klepser DG, Swindells S, Bares SH. Acceptability and feasibility of a pharmacist-led HIV pre-exposure prophylaxis (PrEP) program in the Midwestern United States. Open Forum Infect Dis. 2019 Oct 1;6(10):ofz365.	Trans-subsumed
Hawkes S, Collumbien M, Platt L, Lalji N, Rizvi N, Andreasen A, et al. HIV and other sexually transmitted infections among men, transgenders and women selling sex in two cities in Pakistan: a cross-sectional prevalence survey. Sex Transm Infect. 2009;85(Suppl 2):ii8-16.	Trans-comparative
Heintz AJ, Melendez RM. Intimate partner violence and HIV/STD risk among lesbian, gay, bisexual, and transgender individuals. J Interpers Violence. 2006;21(2):193-208.	Trans-comparative
Herce ME, Miller WM, Bula A, Edwards JK, Sapalalo P, Lancaster KE, et al. Achieving the first 90 for key populations in sub-Saharan Africa through venue-based outreach: challenges and opportunities for HIV prevention based on PLACE study findings from Malawi and Angola. J Int AIDS Soc. 2018;21 Suppl 5(Suppl Suppl 5):e25132..	Trans-comparative
Hessou S, Glèlè-Ahanhanzo Y, Kpozèhouen A, Yadouleton T. Comportements sexuels à risque d’infection à VIH chez les transgenres homme vers femme au Bénin [Sexual Behaviours at Risk of HIV Infection among Male to Female Transgender People in Benin]. Bull Soc Pathol Exot. 2020;113(3):298-305. French.	Trans-exclusive
Hibbert MP, Wolton A, Weeks H, Ross M, Brett CE, Porcellato LA, Hope VD. Psychosocial and sexual factors associated with recent sexual health clinic attendance and HIV testing among trans people in the UK. BMJ Sex Reprod Health. 2020 Apr;46(2):116-125.	Trans-comparative
Hightow-Weidman LB, Muessig KE, Pike EC, LeGrand S, Baltierra N, Rucker AJ, et al. HealthMpowermentorg: Building community through a mobile-optimized, online health promotion intervention. Health Educ Behav. 2015;42(4):493-9.	Trans-subsumed
Hill SC, Daniel J, Benzie A, Ayres J, King G, Smith A. Sexual health of transgender sex workers attending an inner-city genitourinary medicine clinic. Int J STD AIDS. 2011;22(11):686-7.	Trans-exclusive
Hiransuthikul A, Janamnuaysook R, Himmad K, Kerr SJ, Thammajaruk N, Pankam T, Phanjaroen K, Mills S, Vannakit R, Phanuphak P, Phanuphak N; iFACT Study Team. Drug-drug interactions between feminizing hormone therapy and pre-exposure prophylaxis among transgender women: the iFACT study. J Int AIDS Soc. 2019 Jul;22(7):e25338.	Trans-exclusive
Hoagland B, De Boni RB, Moreira RI, Madruga JV, Kallas EG, Goulart SP, et al. Awareness and willingness to use pre-exposure prophylaxis (PrEP) among men who have sex with men and transgender women in Brazil. AIDS Behav. 2016;21(5):1278-87.	Trans-subsumed
Hoagland B, Moreira RI, De Boni RB, Kallas EG, Madruga JV, Vasconcelos R, et al. High pre-exposure prophylaxis uptake and early adherence among men who have sex with men and transgender women at risk for HIV Infection: the PrEP Brasil demonstration project. J Int AIDS Soc. 2017;20(1):21472.	Trans-subsumed
Hoenigl M, Little SJ, Grelotti D, Skaathun B, Wagner GA, Weibel N, et al. Grindr users take more risks, but are more open to human immunodeficiency virus (HIV) pre-exposure prophylaxis: could this dating app provide a platform for HIV prevention outreach? Clin Infect Dis. 2020 Oct 23;71(7):e135-e140.	Trans-subsumed
Hojilla JC, M M, Truong HM, Glidden DV, Amico KR, McMahan V, et al. HIV sero disclosure among men who have sex with men and transgender women on HIV pre-exposure prophylaxis. AIDS Care. 2018;30(4):466-72.	Trans-subsumed
Hojilla JC, Vlahov D, Glidden DV, Amico KR, Mehrotra M, Hance R, et al. Skating on thin ice: stimulant use and sub-optimal adherence to HIV pre-exposure prophylaxis . J Int AIDS Soc. 2018;21(3):e25103.	Trans-subsumed
Holder CL, Perez-Gilbe HR, Fajardo FJ, Garcia S, Cyrus E. Disparities of HIV risk and PrEP use among transgender women of color in South Florida. J Natl Med Assoc. 2019 Dec;111(6):625-632. Epub 2019 Sep 13.	Trans-exclusive
Holloway IW, Jordan SP, Dunlap SL, Ritterbusch A, Reback CJ. Leveraging social networks and technology for HIV prevention and treatment with transgender women. AIDS Educ Prev. 2020 Apr;32(2):83-101.	Trans-exclusive
Holloway IW, Schrager SM, Wong CF, Dunlap SL, Kipke MD. Network correlates of sexual health advice seeking and substance use among members of the Los Angeles House and Ball communities. Health Educ Res. 2014;29(2):306-18.	Trans-subsumed
Holloway IW, Traube DE, Kubicek K, Supan J, Weiss G, Kipke MD. HIV prevention service utilization in the Los Angeles House and Ball communities: past experiences and recommendations for the future. AIDS Educ Prev. 2012;24(5):431-44.	Trans-subsumed
Holtz TH, Pattanasin S, Chonwattana W, Tongtoyai J, Chaikummao S, Varangrat A, et al. Longitudinal analysis of key HIV-risk behavior patterns and predictors in men who have sex with men, Bangkok, Thailand. Arch Sex Behav. 2015;44(2):341-8.	Trans-subsumed
Hood JE, Eljallad T, Abad J, Connolly M, Heumann C, Fritz J, et al. Getting pre-exposure prophylaxis to high-risk transgender women: Lessons from Detroit, USA. Sex Health. 2018;15(6):.	Trans-exclusive
Hoornenborg E, Achterbergh RC, van der Loeff MFS, Davidovich U, van der Helm JJ, Hogewoning A, et al. Men who have sex with men more often chose daily than event-driven use of pre-exposure prophylaxis: baseline analysis of a demonstration study in Amsterdam. J Int AIDS Soc. 2018;21(3):e25105.	Trans-subsumed
Hoornenborg E, Coyer L, van Laarhoven A, Achterbergh R, de Vries H, Prins M, et al. Change in sexual risk behaviour after 6 months of pre-exposure prophylaxis use: results from the Amsterdam pre-exposure prophylaxis demonstration project . AIDS. 2018;32(11):1527-32.	Trans-subsumed
Horne SG, Levitt HM, Sweeney KK, Puckett JA, Hampton ML. African American gay family networks: an entry point for HIV prevention. J Sex Res. 2015;52(7):807-20.	Trans-subsumed
Horvath KJ, Iantaffi A, Swinburne-Romine R, Bockting W. A comparison of mental health, substance use, and sexual risk behaviors between rural and non-rural transgender persons. J Homosex. 2014;61(8):1117-30.	Trans-exclusive
Hosek S, Castillo M, Hotton A, Balthazar C, Gwiazdowski B, Laboy R, et al. Comparison of two distinct house ball communities involved in an HIV prevention study: baseline data from the POSSE Project. J HIV AIDS Soc Serv. 2019;18(4):399-416. Epub 2019 Oct 7.	Trans-subsumed
Hosek SG, Lemos D, Hotton AL, Fernandez MI, Telander K, Footer D, et al. An HIV intervention tailored for Black young men who have sex with men in the House Ball Community. AIDS Care. 2015;27(3):355-62.	Trans-subsumed
Hotton AL, Garofalo R, Kuhns LM, Johnson AK. Substance use as a mediator of the relationship between life stress and sexual risk among young transgender women. AIDS Educ Prev. 2013;25(1):62-71.	Trans-exclusive
Hwahng SJ, Nuttbrock L. Sex workers, fem queens, and cross-dressers: differential marginalizations and HIV vulnerabilities among three ethnocultural male-to-female transgender communities in New York City. Sex Res Social Policy. 2007;4(4):36-59.	Trans-exclusive
Ikeda JM, Racancoj O, Welty S, Page K, Hearst N, McFarland W. Risk behaviors and perceptions among self-identified men who have sex with men (MSM), bisexuals, transvestites, and transgender women in western Guatemala. AIDS Behav. 2018;22(Suppl 1):45-56.	Trans-comparative
Inciardi JA, Surrant HL, Telles PR, Pok BH. Sex, drugs, and the culture of transvestimo in Rio De Janeiro. Int J Transgend. 1999;3:1-2.	Trans-exclusive
Inciardi JA, Surrant HL. Male transvestite sex workers and HIV in Rio de Janeiro, Brazil. J Drug Issues. 1997;27(1):135-146.	Trans-exclusive
Infante C, Sosa-Rubi SG, Cuadra SM. Sex work in Mexico: Vulnerability of male, travesti, transgender and transsexual sex workers. Cult Health Sex. 2009;11(2):125-37.	Trans-comparative
Iribarren S, Lentz C, Sheinfil AZ, Giguere R, Lopez-Rios J, Dolezal C, et al. Using an HIV self-test kit to test a partner: attitudes and preferences among high-risk populations. AIDS Behav. 2020 Nov;24(11):3232-3243.	Trans-subsumed
Isernia V, Phung B, Lepretre AM, Azadi B, Rincon G, Zelie J, Le Gac S, Deprez A, Michard F, Yazdanpanah Y, Ghosn J. Pre-exposure HIV prophylaxis (PrEP) among transgender women: 3 years of follow-up in a university hospital in Paris. Sex Transm Infect. 2020 Sep 2:sextrans-2020-054618.	Trans-exclusive
Jadwin-Cakmak L, Reisner SL, Hughto JMW, Salomon L, Martinez M, Popoff E, et al. HIV prevention and HIV care among transgender and gender diverse youth: design and implementation of a multisite mixed-methods study protocol in the U.S. BMC Public Health. 2019 Nov 15;19(1):1531.	Trans-exclusive
Jalil EM, Grinsztejn B, Velasque L, Ramos Makkeda A, Luz PM, Moreira RI. Awareness, willingness, and PrEP eligibility among transgender women in Rio de Janeiro, Brazil. J Acquir Immune Defic Syndr. 2018;79(4):445-52.	Trans-exclusive
Jennings Mayo-Wilson L, Benotsch EG, Grigsby SR, Wagner S, Timbo F, Poteat T, et al. Combined effects of gender affirmation and economic hardship on vulnerability to HIV: a qualitative analysis among U.S. adult transgender women. BMC Public Health. 2020 May 26;20(1):782.	Trans-exclusive
Jin H, Restar A, Biello K, Kuhns L, Reisner S, Garofalo R, Mimiaga MJ. Burden of HIV among young transgender women: factors associated with HIV infection and HIV treatment engagement. AIDS Care. 2019 Jan;31(1):125-130.	Trans-exclusive
Johnston LG, Vaillant TC,Dolores Y, Vales HM. HIV, hepatitis B/C and syphilis prevalence and risk behaviors among gay, transsexuals and men who have sex with men, Dominican Republic. Int J STD AIDS. 2013;24(4):313-21.	Trans-subsumed
Jommaroeng R, Richter KA, Chamratrithirong A, Soonthorndhada, A. The effectiveness of national HIV prevention education program on behavioral changes for men who have sex with men and transgender women in Thailand. J Health Res. 2020 Jan 14;34(1):2-12.	Trans-subsumed
Jones JT, Smith DK, Thorne SL, Wiener J, Michaels S, Gasparac J. Community Members' Pre-exposure Prophylaxis Awareness, Attitudes, and Trusted Sources for PrEP Information and Provision, Context Matters Survey, 2015-2016. AIDS Educ Prev. 2020 Apr;32(2):102-S6.	Trans-subsumed
Jones MU, Ramadhani HO, Adebajo S, Gaydos CA, Kokogho A, Baral SD, Nowak RG, Ake JA, Liu H, Charurat ME, Robb ML, Crowell TA; TRUST/RV368 Study Group. Seizing opportunities for intervention: Changing HIV-related knowledge among men who have sex with men and transgender women attending trusted community centers in Nigeria. PLoS One. 2020 Mar 2;15(3):e0229533.	Trans-comparative
Jotwani V, Scherzer R, Glidden DV, Mehrotra M, Defechereux P, Liu A, et al. Pre-exposure prophylaxis with tenofovir disoproxil fumarate/emtricitabine and kidney tubular dysfunction in HIV-uninfected individuals. J Acquir Immune Defic Syndr. 2018;78(2):169-74.	Trans-subsumed
Kapadia SN, Wu C, Mayer KH, Wilkin TJ, Amico KR, Landovitz RJ, et al. No change in health-related quality of life for at-risk US women and men starting HIV pre-exposure prophylaxis (PrEP): Findings from HPTN 069/ACTG A5305. PloS One. 2018;13(12):e0206577.	Trans-subsumed
Kaplan RL, El Khoury C, Lize N, Wehbe S, Mokhbat J. Feasibility and acceptability of a behavioral group support intervention among transgender women: a sexual and mental health mixed-methods pilot study in Beirut, Lebanon. AIDS Educ Prev. 2019 Jun;31(3):246-258.	Trans-exclusive
Kaplan RL, El Khoury C, Wehbe S, Lize N, Mokhbat J. Pilot Results from the First HIV/AIDS Intervention Among Transgender Women in the Middle East: Gender Affirmation and Social Support from Within Trans Communities in Beirut, Lebanon. AIDS Res Hum Retroviruses. 2020 Jun;36(6):501-512.	Trans-exclusive
Kaplan RL, McGowan J, Wagner GJ. HIV prevalence and demographic determinants of condomless receptive anal intercourse among trans feminine individuals in Beirut, Lebanon. J Int AIDS Soc. 2016;19(3 Suppl 2):20787.	Trans-exclusive
Kaplan RL, Wagner GJ, Nehme S, Aunon F, Khouri D, Mokhbat J. Forms of safety and their impact on health: an exploration of HIV/AIDS-related risk and resilience among trans women in Lebanon. Health Care Women Int. 2015;36(8):917-35.	Trans-exclusive
Kaufman MR, Casella A, Wiginton JM, Xu W, DuBois DL, Arrington-Sanders R, Simon J, Levine D. Mentoring young African American men and transgender women who have sex with men on sexual health: formative research for an HIV mobile health intervention for mentors. JMIR Form Res. 2020 Dec 17;4(12):e17317.	Trans-subsumed
Kellogg TA, Clements-Nolle K, Dilley J, Katz MH, McFarland W. Incidence of human immunodeficiency virus among male-to-female transgendered persons in San Francisco. J Acquir Immune Defic. 2001;28(4):380-4.	Trans-exclusive
Kenagy G, Hsieh CM. The risk less known: female-to-male transgender persons’ vulnerability to HIV infection. AIDS Care. 2005;17(2):195-207.	Trans-exclusive
Kenagy G. HIV among transgendered people. AIDS Care. 2002;14(1):127-34.	Trans-exclusive
Kenagy G. Transgender health: findings from two needs assessment studies in Philadelphia. Health Soc Work. 2005;30(1):19-26.	Trans-exclusive
Kerr-Corrêa F, Pinheiro FML, Martins TA, Costa DLC, Macena RHM, Mota RMS, et al. Hazardous alcohol use among transwomen in a Brazilian city. Cad Saude Publica. 2017;33(3):e00008815.	Trans-exclusive
Khalid H, Martin EG. Relationship between network operators and risky sex behaviors among female versus transgender commercial sex workers in Pakistan. AIDS Care. 2019;31(6):767-76.	Trans-comparative
Khan AA, Rehan N, Qayyum K, Khan A. Correlates and prevalence of HIV and sexually transmitted infections among hijras (male transgenders) in Pakistan. Int J STD AIDS. 2008;19(12):817-20.	Trans-exclusive
Khan SI, Hussain MI, Gourab G, Parveen S, Bhuiyan MI, Sikder J. Not to stigmatize but to humanize sexual lives of the transgender (hijra) in Bangladesh: condom chat in the AIDS era. J LGBT Health Res. 2008;4(2-3):127-41.	Trans-exclusive
Kimani M, van der Elst EM, Chiro O, Oduor C, Wahome E, Kazungu W, Shally M, Rinke de Wit TF, Graham SM, Operario D, Sanders EJ. PrEP interest and HIV-1 incidence among MSM and transgender women in coastal Kenya. J Int AIDS Soc. 2019 Jun;22(6):e25323.	Trans-comparative
King R, Barker J, Nakayiwa S, Katuntu D, Lubwama G, Bagenda D, et al. Men at risk; a qualitative study on HIV risk, gender identity and violence among men who have sex with men who report high risk behavior in Kampala, Uganda. PloS One. 2013;8(12):e82937–e82937.	Trans-subsumed
King R, Nanteza J, Sebyala Z, Bbaale J, Sande E, Poteat T, et al. HIV and transgender women in Kampala, Uganda - double jeopardy. Cult Health Sex. 2018;21(6):.	Trans-exclusive
Kipke MD, Kubicek K, Supan J, Weiss G, Schrager S. Laying the groundwork for an HIV prevention intervention: A descriptive profile of the Los Angeles House and Ball communities. AIDS Behav. 2013;17(3):1069-81.	Trans-subsumed
Klein A, Golub SA. Increasing Access to Pre-Exposure Prophylaxis Among Transgender Women and Transfeminine Nonbinary Individuals. AIDS Patient Care STDS. 2019 Jun;33(6):262-269.	Trans-exclusive
Knox J, Reddy V, Lane T, Lovasi G, Hasin D, Sandfort T. Determinants of hazardous drinking among Black South African men who have sex with men. Drug Alcohol Depend. 2017;180:14-21.	Trans-subsumed
Koblin BA, Nandi V, Hirshfield S, Chiasson MA, Hoover DR, Wilton L, et al. Informing the development of a mobile phone HIV testing intervention: intentions to use specific HIV testing approaches among young Black transgender women and men who have sex with men. JMIR Mhealth Uhealth. 2017;3(3):e45.	Trans-subsumed
Koblin BA, Usher D, Nandi V, Tieu H, Bravo E, Lucy D. Post-exposure prophylaxis awareness, knowledge, access and use among three populations in New York City, 2016–17. AIDS Behav. 2018;22(8):2718-32.	Trans-comparative
Kok LP, Ho ML, Heng BH, Ong YW. A psychosocial study of high risk subjects for AIDS.Singapore Med J.1990;31(6):573-82.	Trans-comparative
Konda KA, Castillo R, Leon SR, Silva-Santisteban A, Salazar X, Klausner JD, et al. HIV status communication with sex partners and associated factors among high-risk MSM and transgender women in Lima, Peru. AIDS Behav. 2017;21(1):152-62.	Trans-subsumed
Kosenko K. Contextual influences on sexual risk-taking in the transgender community. J Sex Res. 2011;48(2-3):285-96.	Trans-exclusive
Kosenko KA. Meanings and dilemmas of sexual safety and communication for transgender individuals. Health Commun. 2010;25(2):131-41.	Trans-exclusive
Kosenko KA. The safer sex communication of transgender adults: processes and problems. J Commun. 2011;61(3):476-95.	Trans-exclusive
Krug A, Hildebrand M, Sun N. "We don't need services. We have no problems": exploring the experiences of young people who inject drugs in accessing harm reduction services. J Int AIDS Soc. 2015;18(2 Suppl 1):19442.	Trans-subsumed
Kubicek K, Beyer WH, McNeeley M, Weiss G, Omni LF, Kipke MD. Community-engaged research to identify house parent perspectives on support and risk within the House and Ball scene. J Sex Res. 2013;50(2):178-89.	Trans-subsumed
Kuhns LM, Reisner SL, Mimiaga MJ, Gayles T, Shelendich M, Garofalo R. Correlates of PrEP indication in a multi-site cohort of young HIV-uninfected transgender women. AIDS Behav. 2016;20(7):1470-7.	Trans-exclusive
Lacombe-Duncan A, Kia H, Logie CH, Todd KP, Persad Y, Leblanc G, et al. A qualitative exploration of barriers to HIV prevention, treatment and support: perspectives of transgender women and service providers. Health Soc Care Community. 2020 Nov 25. Epub ahead of print.	Trans-exclusive
Lahuerta M, Sabidó M, Giardina F, Hernández G, Palacios JF, Ortiz R, et al. Comparison of users of an HIV/syphilis screening community-based mobile van and traditional voluntary counselling and testing sites in Guatemala. Sex Transm Infect. 2011;87(2):136-40.	Trans-subsumed
Lall P, Shaw SA, Saifi R, Sherman S, Azmi NN, Pillai V, et al. Acceptability of a microfinance-based empowerment intervention for transgender and cisgender women sex workers in Greater Kuala Lumpur, Malaysia. J Int AIDS Soc. 2017;20(1):21723.	Trans-comparative
Lalley-Chareczko L, Clark D, Conyngham C, Zuppa A, Moorthy G, Mounzer K, et al. Delivery of TDF/FTC for pre-exposure prophylaxis to prevent HIV-1 acquisition in young adult men who have sex with men and transgender women of color using a urine adherence assay . J Acquir Immune Defic Syndr. 2018;79(2):173-8.	Trans-subsumed
Lam CR, Holtz TH, Leelawiwat W, Mock PA, Chonwattana W, Wimonsate W, et al. Subtypes and risk behaviors among incident HIV cases in the Bangkok men who have sex with men cohort study, Thailand, 2006-2014. AIDS Res Hum Retroviruses. 2017;33(10):1004-12.	Trans-subsumed
Landovitz RJ, Beymer M, Kofron R, Amico KR, Psaros C, Bushman L, et al. Plasma tenofovir levels to support adherence to TDF/FTC preexposure prophylaxis for HIV prevention in MSM in Los Angeles, California. J Acquir Immune Defic Syndr. 2017;76(5):501-11.	Trans-subsumed
Landovitz RJ, Li S, Eron JJ Jr, Grinsztejn B, Dawood H, Liu AY, et al. Tail-phase safety, tolerability, and pharmacokinetics of long-acting injectable cabotegravir in HIV-uninfected adults: a secondary analysis of the HPTN 077 trial. Lancet HIV. 2020 Jul;7(7):e472-e481. Epub 2020 Jun 1.	Trans-subsumed
Landovitz RJ, Li S, Grinsztejn B, Dawood H, Liu AY, Magnus M, et al. Safety, tolerability, and pharmacokinetics of long-acting injectable cabotegravir in low-risk HIV-uninfected individuals: HPTN 077, a phase 2a randomized controlled trial. PLoS Med. 2018;15(11):e1002690.	Trans-subsumed
Lane T, Osmand T, Marr A, Shade SB, Dunkle K, Sandfort T, et al. The Mpumalanga men's study (MPMS): Results of a baseline biological and behavioral HIV surveillance survey in two MSM communities in South Africa. PloS One. 2014;9(11):e111063.	Trans-subsumed
Lecher SL, Hollis N, Lehmann C, Hoover KW, Jones A, Belcher L. Evaluation of the impact of National HIV Testing Day - United States, 2011-2014. MMWR Morb Mortal Wkly Rep. 2016;65(24):613-18.	Trans-comparative
Lee SW, Deiss RG, Segura ER, Clark JL, Lake JE, Konda KA, et al. A cross-sectional study of low HIV testing frequency and high-risk behaviour among men who have sex with men and transgender women in Lima, Peru. BMC Public Health. 2015;15:408.	Trans-subsumed
Lelutiu-Weinberger C, Wilton L, Koblin BA, Hoover DR, Hirshfield S, Chiasson MA, et al. The role of social support in HIV testing and PrEP awareness among young black men and transgender women who have sex with men or transgender women. J Urban Health. 2020 Oct;97(5):715-727.	Trans-subsumed
Lemons A, Beer L, Finlayson T, McCree DH, Lentine D, Shouse RL Medical monitoring project. Characteristics of HIV-positive transgender men receiving medical care: United States, 2009-2014. Am J Public Health. 2018;108(1):128-30.	Trans-exclusive
Lentz C, Iribarren S, Giguere R, Conserve DF, Dolezal C, Lopez-Rios J, et al. Broaching the topic of HIV self-testing with potential sexual partners among men and transgender women who have sex with men in New York and Puerto Rico. AIDS Behav. 2020 Nov;24(11):3033-3043.	Trans-subsumed
Leu C, Giguere R, Bauermeister JA, Dolezal C, Brown W, Balán IC, et al. Trajectory of use over time of an oral tablet and a rectal gel for HIV prevention among transgender women and men who have sex with men . AIDS Educ Prev. 2018;3(14):379-87.	Trans-subsumed
Levitt HM, Horne SG, Freeman-Coppadge D, Roberts T. HIV prevention in gay family and house networks: Fostering self-determination and sexual safety. AIDS Behav. 2017;21(10):2973-86.	Trans-subsumed
Lightfoot MA, Campbell C, Moss N, Treves-Kagan S, Agnew E, Kang DM, et al. Using a social network strategy to distribute HIV self-test kits to African American and Latino MSM . J Acquir Immune Defic Syndr. 2018;79(1):38-45.	Trans-subsumed
Lindley LL, Nicholson TJ, Kerby MB, Lu N. HIV/STI associated risk behaviors among self-identified lesbian, gay, bisexual, and transgender college students in the United States. AIDS Educ Prev. 2003;15(5):413-29.	Trans-subsumed
Lindroth M, Zeluf G, Mannheimer LN, Deogan C. Sexual health among transgender people in Sweden. Int J Transgend. 2017;18(3):318-27.	Trans-exclusive
Lippman SA, Moran L, Sevelius J, Castillo LS, Ventura A, Treves-Kagan S, et al. Acceptability and feasibility of HIV self-testing among transgender women in San Francisco: a mixed methods pilot study. AIDS Behav. 2016;20(4):928-38.	Trans-exclusive
Lipsitz MC, Segura ER, Castro JL, Smith E, Medrano C, Clark JL, et al. Bringing testing to the people - benefits of mobile unit HIV/syphilis testing in Lima, Peru, 2007-2009. Int J STD AIDS. 2014;25(5):325-31.	Trans-subsumed
Liu A, Glidden DV, Anderson PL, Amico KR, McMahan V, Mehrotra M, et al. Patterns and correlates of PrEP drug detection among MSM and transgender women in the Global iPrEx Study. J Acquir Immune Defic Syndr. 2014;67(5):528-37.	Trans-subsumed
Liu AY, Cohen SE, Vittinghoff E, Anderson PL, Doblecki-Lewis S, Bacon O, et al. Preexposure prophylaxis for HIV infection integrated with municipal- and community-based sexual health services. JAMA Intern Med. 2016;176(1):75.	Trans-subsumed
Liu AY, Norwood A, Gundacker H, Carballo-Diéguez A, Johnson S, Patterson K, et al. Brief report: routine use of pral PrEP in a phase 2 rectal microbicide study of tenofovir reduced-glycerin 1% gel (MTN-017). J Acquir Immune Defic Syndr. 2019 Aug 15;81(5):516-520.	Trans-subsumed
Logie CH, Abramovich A, Schott N, Levermore K, Jones N. Navigating stigma, survival, and sex in contexts of social inequity among young transgender women and sexually diverse men in Kingston, Jamaica . Reprod Health Matters. 2018;26(54):72-83.	Trans-subsumed
Logie CH, Lacombe-Duncan A, Brien N, Jones N, Lee-Foon N, Levermore K, et al. Barriers and facilitators to HIV testing among young men who have sex with men and transgender women in Kingston, Jamaica: a qualitative study. J Int AIDS Soc. 2017;20(1):21385.	Trans-comparative
Logie CH, Lacombe-Duncan A, Persad Y, Ferguson TB, Yehdego DM, Ryan S, et al. The TRANScending love arts-based workshop to address self-acceptance and intersectional stigma among transgender women of color in Toronto, Canada: findings from a qualitative implementation science study. Transgend Health. 2019 Feb 12;4(1):35-45.	Trans-exclusive
Logie CH, Lacombe-Duncan A, Wang Y, Jones N, Levermore K, Neil A, et al. Prevalence and correlates of HIV infection and HIV testing among transgender women in Jamaica. AIDS Patient Care STDS. 2016;30(9):416-24.	Trans-exclusive
Logie CH, Lys CL, Schott N, Dias L, Zouboules MR, Mackay K. In the North you can’t be openly gay: Contextualising sexual practices among sexually and gender diverse persons in Northern Canada. Glob Public Health. 2018;13(12):1865-77.	Trans-subsumed
Logie CH, Newman PA, Weaver J, Roungkraphon S, Tepjan S. HIV-related stigma and HIV prevention uptake among young men who have sex with men and transgender women in Thailand. AIDS Patient Care STDS. 2016;30(2):92-100.	Trans-subsumed
Logie CH, Perez-Brumer A, Jenkinson J, Madau V, Nhlengethwa W, et al. Marginalization and social change processes among lesbian, gay, bisexual and transgender persons in Swaziland: implications for HIV prevention . AIDS Care. 2018;30(sup2):33-40.	Trans-subsumed
Logie CH, Perez-Brumer A, Mothopeng T, Latif M, Ranotsi A, Baral SD. Conceptualizing LGBT Stigma and Associated HIV Vulnerabilities Among LGBT Persons in Lesotho. AIDS Behav. 2020 Dec;24(12):3462-3472.	Trans-subsumed
Logie CH, Wang Y, Lacombe-Duncan A, Jones N, Ahmed U, Levermore K, et al. Factors associated with sex work involvement among transgender women in Jamaica: a cross-sectional study. J Int AIDS Soc. 2017;20(1):21422.	Trans-exclusive
Logie CH, Wang Y, Lalor P, Williams D, Levermore K. Pre and post-exposure prophylaxis awareness and acceptability among sex workers in Jamaica: a cross-sectional study. AIDS Behav. 2021 Feb;25(2):330-343.	Trans-comparative
Long JE, Montaño M, Cabello R, Sanchez H, Lama JR, Duerr A. Brief report: comparing sexual risk behavior in a high-risk group of men who have sex with men and transgender women in Lima, Peru. J Acquir Immune Defic Syndr. 2019 Apr 15;80(5):522-526.	Trans-comparative
Long JE, Ulrich A, White E, Dasgupta S, Cabello R, Sanchez H, Lama JR, Duerr A. Characterizing Men Who Have Sex with Transgender Women in Lima, Peru: Sexual Behavior and Partnership Profiles. AIDS Behav. 2020 Mar;24(3):914-924. doi: 10.1007/s10461-019-02590-w. PMID: 31300977; PMCID: PMC6954987.	Trans-comparative
Longfield K, Panyanouvong X, Chen J, Kays MB. Increasing safer sexual behavior among Lao kathoy through an integrated social marketing approach. BMC Public Health. 2011;16(11):872.	Trans-exclusive
Longino A, Montano MA, Sanchez H, Bayer A, Sanchez J, Tossas-Milligan K,et al. Increasing PrEP uptake and adherence among MSM and TW sex workers in Lima, Perú: what and whom do different patients trust? AIDS Care. 2020 Feb;32(2):255-260. Epub 2019 Jun 26.	Trans-comparative
Lubis I, Master J, Bambang M, Papilaya A, Anthony RL. AIDS related attitudes and sexual practices of the Jakarta waria (male transvestites). Southeast Asian J Trop Med Public Health. 1994;25(1):102-6.	Trans-exclusive
Lubis I, Master J, Munif A, Iskandar N, Bambang M, Papilaya A, et al. Second report of AIDS related attitudes and sexual practices of the Jakarta waria (male transvestites) in 1995. Southeast Asian J Trop Med Public Health. 1997;28(3):525-9.	Trans-exclusive
Lyons C, Stahlman S, Holland C, Ketende S, Van Lith L, Kochelani D, et al. Stigma and outness about sexual behaviors among cisgender men who have sex with men and transgender women in Eswatini: a latent class analysis. BMC Infect Dis. 2019 Mar 5;19(1):211.	Trans-subsumed
MacCarthy S, Barreras JL, Mendoza-Graf A, Galvan F, Linnemayr S. Strategies for improving mobile technology-based HIV prevention interventions with Latino men who have sex with men and Latina transgender women. AIDS Educ Prev. 2019 Oct;31(5):407-420.	Trans-comparative
MacCarthy S, Wagner Z, Barreras JL, Kim A, Menodza-Graf AC, Giguere R, et al. Brief report: using behavioral economics to increase HIV knowledge and testing among Latinx sexual minority men and transgender women: a quasi-experimental pilot study. J Acquir Immune Defic Syndr. 2020 Oct 1;85(2):189-194.	Trans-subsumed
Magno L, Dourado I, Silva LAV, Brignol S, Amorim L, MacCarthy S, et al. Gender-based discrimination and unprotected receptive anal intercourse among transgender women in Brazil: a mixed methods study. PLoS One. 2018;13(4):e0194306.	Trans-exclusive
Maiorana A, Kegeles S, Salazar X, Konda K, Silva-Santisteban A, et al. 'Proyecto Orgullo', an HIV prevention, empowerment and community mobilisation intervention for gay men and transgender women in Callao/Lima, Peru. Glob Public Health. 2016;11(7-8):1076-92.	Trans-comparative
Maliya S, Zul AR, Irwan MS, Samsul D, Zakiah MS, Rafidah HM. Mak nyahs in Malaysia: does HIV/AIDS knowledge really reduce HIV-related risk behaviours? Int Med J Malays. 2018;17(3):29-37.	Trans-exclusive
Mannheimer SB, Wang L, Wilton L, Van Tieu H, Del Rio C, Buchbinder S, et al. Infrequent HIV testing and late HIV diagnosis are common among a cohort of Black men who have sex with men in 6 US cities. J Acquir Immune Defic Syndr. 2014;67(4):438-45.	Trans-subsumed
Mann-Jackson L, Alonzo J, Garcia M, Trent S, Bell J, Horridge DN, Rhodes SD. Using community-based participatory research to address STI/HIV disparities and social determinants of health among young GBMSM and transgender women of colour in North Carolina, USA. Health Soc Care Community. 2020 Dec 28.	Trans-subsumed
Marcus JL, Glidden DV, Mayer KH, Liu AY, Buchbinder SP, Amico KR, et al. No evidence of sexual risk compensation in the iPrEx trial of daily oral HIV preexposure prophylaxis. PloS One. 2013;8(12):e81997.	Trans-subsumed
Marin G, Silberman M, Martinez S, Sanguinetti C. Healthcare program for sex workers: a public health priority. Int J Health Plann Manage. 2015;30(3):276-84.	Trans-comparative
Marshall BD, Wood E, Shoveller JA, Patterson TL, Montaner JS, Kerr T. Pathways to HIV risk and vulnerability among lesbian, gay, bisexual, and transgendered methamphetamine users: a multi-cohort gender-based analysis. BMC Public Health. 2011;11:20.	Trans-subsumed
Martins TA, Kerr LRFS, Macena RHM, Mota RS, Carneiro KL, Gondim RC, et al. Travestis, an unexplored population at risk of HIV in a large metropolis of northeast Brazil A respondent-driven sampling survey. AIDS Care. 2013;25(5):606-12.	Trans-exclusive
Masters NT, Beadnell B, Morrison DM, Hoppe MJ, Wells EA. Multidimensional characterization of sexual minority adolescents' sexual safety strategies. J Adolesc. 2013;36(5):953-61.	Trans-subsumed
Mavhandu-Mudzusi AH, Ganga-Limando M. Being lesbian, gay, bisexual, transgender and Intersex (LGBTI) students at a south African rural university: Implications for HIV prevention. Afr J Nurs Midwifery. 2014;16(2):125-38.	Trans-subsumed
Mayer KH, Molina JM, Thompson MA, Anderson PL, Mounzer KC, De Wet JJ, et al. Emtricitabine and tenofovir alafenamide vs emtricitabine and tenofovir disoproxil fumarate for HIV pre-exposure prophylaxis (DISCOVER): primary results from a randomised, double-blind, multicentre, active-controlled, phase 3, non-inferiority trial. Lancet. 2020 Jul 25;396(10246):239-254.	Trans-comparative
Mayer KH, Wang L, Koblin B, Mannheimer S, Magnus M, del Rio C, et al. Concomitant socioeconomic, behavioral, and biological factors associated with the disproportionate HIV infection burden among Black men who have sex with men in 6 US cities. PloS One. 2014;9(1):e87298.	Trans-subsumed
Mayhew S, Collumbien M, Qureshi A, Platt L, Rafiq N, Faisel A, Lalji N, Hawkes S. Protecting the unprotected: Mixed-method research on drug use, sex work and rights in Pakistan's fight against HIV/AIDS. Sex Transm Infect. 2009;85(Suppl 2):ii31-6.	Trans-comparative
McFarland W, Wilson EC, Raymond HF. HIV prevalence, sexual partners, sexual behavior and HIV acquisition risk among trans men, San Francisco, 2014. AIDS Behav. 2017;21(12):3346-52.	Trans-exclusive
McGowan I, Cranston RD, Mayer KH, Febo I, Duffill K, Siegel A, et al. Project gel a randomized rectal microbicide safety and acceptability study in young men and transgender women. PloS One. 2016;11(6):e0158310.	Trans-subsumed
McMahan VM, McCanta L, Tran D, Herrera L, Viquez L, Swanson F, Crutsinger-Perry B, Baeten JM, Katz A, Stekler JD. Administrative and Related Barriers to Covering the Costs of Preexposure Prophylaxis at a Safety-net Clinic in Seattle, Washington. Clin Infect Dis. 2020 Dec 3;71(9):2509-2512.	Trans-subsumed
Medline A, Daniels J, Marlin R, Young S, Wilson G, Huang E, et al. HIV testing preferences among MSM members of an LGBT community organization in Los Angeles. J Assoc Nurses AIDS Care 2017;28(3):363-71.	Trans-subsumed
Mehrotra ML, Glidden DV, McMahan V, Amico KR, Hosek S, Defechereux P, et al. The effect of depressive symptoms on adherence to daily oral prep in men who have sex with men and transgender women: a marginal structural model analysis of the iPrEx OLE study. AIDS Behav. 2016;20(7):1527-34.	Trans-comparative
Mehrotra ML, Westreich D, McMahan VM, Glymour MM, Geng E, Grant RM, Glidden DV. Baseline Characteristics Explain Differences in Effectiveness of Randomization to Daily Oral TDF/FTC PrEP Between Transgender Women and Cisgender Men Who Have Sex With Men in the iPrEx Trial. J Acquir Immune Defic Syndr. 2019 Jul 1;81(3):e94-e98.	Trans-comparative
Melendez RM, Pinto R. ‘It’s really a hard life’: love, gender and HIV risk among male-to-female transgender persons. Cult Health Sex. 2007;9(3):233-45.	Trans-exclusive
Melendez RM, Pinto RM. HIV prevention and primary care for transgender women in a community-based clinic. J Assoc Nurses AIDS Care. 2009;20(5):387-97.	Trans-exclusive
Melesse DY, Shafer LA, Shaw SY, Thompson LH, Achakzai BK, Furqan S, et al. Heterogeneity among sex workers in overlapping HIV risk interactions with people who inject drugs: a cross-sectional study from 8 major cities in Pakistan. Medicine (Baltimore). 2016;95(12):e3085.	Trans-comparative
Millar BM, English D, Moody RL, Rendina HJ, Cain D, Antebi-Gruszka N, Day-level associations between substance use and HIV risk behavior among a diverse sample of transgender women. Transgend Health. 2018;3(1):210-9.	Trans-exclusive
Mimiaga MJ, Hughto JMW, Biello KB, Santostefano CM, Kuhns LM, Reisner SL, et al. Longitudinal analysis of syndemic psychosocial problems predicting HIV risk behavior among a multicity prospective cohort of sexually active young transgender women in the United States. J Acquir Immune Defic Syndr. 2019 Jun 1;81(2):184-192.	Trans-exclusive
Minor Peters M. ‘They wrote “gay” on her file’: transgender Ugandans in HIV prevention and treatment. Cult Health Sex. 2016;18(1):84-98.	Trans-exclusive
Mitchell E, Lazuardi E, Rowe E, Anintya I, Wirawan DN, Wisaksana R, et al. Barriers and enablers to HIV care among waria (transgender women) in Indonesia: a qualitative study. AIDS Educ Prev. 2019 Dec;31(6):538-552.	Trans-exclusive
Moayedi-Nia S, Taheri L, Hosseini Rouzbahani N, Rasoolinejad M, Nikzad R, Eftekhar Ardebili M, Mohraz M. HIV Prevalence and Sexual Behaviors Among Transgender Women in Tehran, Iran. AIDS Behav. 2019 Jun;23(6):1590-1593.	Trans-exclusive
Molina J, Charreau I, Spire B, Cotte L, Chas J, Capitant C, et al. Efficacy, safety, and effect on sexual behaviour of on-demand pre-exposure prophylaxis for HIV in men who have sex with men: an observational cohort study. Lancet HIV. 2017;4(9):e402-10.	Trans-subsumed
Monteiro S, Brigeiro M. Experiences of transgender women/transvestites with access to health services: progress, limits, and tensions. Cad Saude Publica. 2019 May 2;35(4):e00111318.	Trans-exclusive
Moran A, Scheim A, Lyons C, Liestman B, Drame F, Ketende S, et al. Characterizing social cohesion and gender identity as risk determinants of HIV among cisgender men who have sex with men and transgender women in Côte d'Ivoire. Ann Epidemiol. 2020 Feb;42:25-32. Epub 2019 Dec 16.	Trans-subsumed
Morgan E, Moran K, Ryan DT, Mustanski B, Newcomb ME. Threefold increase in PrEP uptake over time with high adherence among young men who have sex with men in Chicago . AIDS Behav. 2018;22(11):3637-44.	Trans-subsumed
Moriarty KE, Segura ER, Gonzales W, Lake JE, Cabello R, Clark JL. Assessing sexually transmitted infections and HIV risk among transgender women in Lima, Peru: beyond behavior. LGBT Health. 2019 Oct;6(7):370-376.	Trans-exclusive
Muessig KE, Baltierra NB, Pike EC, LeGrand S, Hightow-Weidman LB. Achieving HIV risk reduction through HealthMpowermentorg, a user-driven eHealth intervention for young Black men who have sex with men and transgender women who have sex with men. Public Health Rep. 2014;6(3):164-82.	Trans-subsumed
Mulligan K, Glidden DV, Anderson PL, Liu A, McMahan V, Gonzales P, et al. Effects of Emtricitabine/Tenofovir on bone mineral density in HIV-negative persons in a randomized, double-blind, placebo-controlled trial. Clin Infect Dis. 2015;61(4):572-80.	Trans-subsumed
Murrill CS, Liu KL, Guilin V, Colón ER, Dean L, Buckley LA, et al. HIV prevalence and associated risk behaviors in New York City's House Ball community. Am J Public Health. 2008;98(6):1074-80.	Trans-subsumed
Mustanski B, Ryan DT, Hayford C, Phillips G, Newcomb ME, Smith JD. Geographic and individual associations with PrEP stigma: results from the RADAR cohort of diverse young men who have sex with men and transgender women. AIDS Behav. 2018;22(9):3044-56.	Trans-subsumed
Mustanski B, Ryan DT, Newcomb ME, D'Aquila RT, Matson M. Very High HIV Incidence and Associated Risk Factors in a Longitudinal Cohort Study of Diverse Adolescent and Young Adult Men Who Have Sex with Men and Transgender Women. AIDS Behav. 2020 Jun;24(6):1966-1975.	Trans-comparative
Mutchler MG, McDavitt B, Ghani MA, Nogg K, Winder TJ, Soto JK. Getting PrEPared for HIV prevention navigation: Young Black gay men talk about HIV prevention in the biomedical era. AIDS Patient Care STDS. 2015;29(9):490-502.	Trans-subsumed
Nagaraj S, Segura ER, Peinado J, Konda KA, Segura P, Casapia M, et al. A cross-sectional study of knowledge of sex partner serostatus among high-risk Peruvian men who have sex with men and transgender women: implications for HIV prevention. BMC Public Health. 2013;13:181.	Trans-subsumed
Navaza B, Abarca B, Bisoffi F, Pool R, Roura M. Provider-initiated HIV testing for migrants in Spain: A qualitative study with health care workers and foreign-born sexual minorities. PloS One. 2016;11(2):e0150223.	Trans-subsumed
Nemoto T, Bödeker B, Iwamoto M, Sakata M. Practices of receptive and insertive anal sex among transgender women in relation to partner types, sociocultural factors, and background variables. AIDS Care. 2014;26(4):434-40.	Trans-exclusive
Nemoto T, Cruz T, Iwamoto M, Trocki K, Perngparn U, Areesantichai C, et al. Examining the sociocultural context of HIV-related risk behaviors among kathoey (male-to-female transgender women) sex workers in Bangkok, Thailand. J Assoc Nurses AIDS Care. 2016;27(2):153-65.	Trans-exclusive
Nemoto T, Iwamoto M, Perngparn U, Areesantichai C, Kamitani E, Sakata M. HIV-related risk behaviors among kathoey (male-to-female transgender) sex workers in Bangkok, Thailand. AIDS Care. 2012;24(2):210-9.	Trans-exclusive
Nemoto T, Luke D, Mamo L, Ching A, Patria J. HIV risk behaviours among male-to-female transgenders in comparison with homosexual or bisexual males and heterosexual females. AIDS Care. 1999;11(3):297-312.	Trans-comparative
Nemoto T, Operario D. HIV risk behaviors among male-to-female transgender persons of color in San Francisco. Am J Public Health. 2004;94(7):1193-9.	Trans-exclusive
Nemoto T, Operario D. Promoting health for transgender women: transgender resources and neighborhood space (TRANS) program in San Francisco. Am J Public Health. 2005;95(3):382-4.	Trans-exclusive
Nemoto T, Operario D. Sexual risk behavior and substance use among a sample of asian pacific islander transgendered women. AIDS Educ Prev. 2005;17(5):430-43.	Trans-exclusive
Nemoto T, Operario D. Social context of HIV risk behaviours among male-to-female transgenders of colour. AIDS Care. 2004;16(6):724-35.	Trans-exclusive
Nemoto T, Sausa L. A., Operario D, Keatley J. Need for HIV/AIDS education and intervention for MTF transgenders: responding to the challenge. J HIV AIDS Soc Serv. 2006;51(1):183-201.	Trans-exclusive
Newcomb ME, Mustanski B. Developmental change in the effects of sexual partner and relationship characteristics on sexual risk behavior in young men who have sex with men. AIDS Behav. 2016;20(6):1284-94.	Trans-subsumed
Newcomb ME, Mustanski B. Developmental change in the relationship between alcohol and drug use before sex and sexual risk behavior in young men who have sex with men. AIDS Behav. 2014;18(10):1981-90.	Trans-subsumed
Newman PA, Cameron MP, Roungprakhon S, Tepjan S, Scarpa R. Acceptability and preferences for hypothetical rectal microbicides among a community sample of young men who have sex with men and transgender women in Thailand: A discrete choice experiment. AIDS Behav. 2016;20(11):2588-601.	Trans-comparative
Newman PA, Chakrapani V, Cook C, Shunmugam M, Kakinami L. Determinants of sexual risk behavior among men who have sex with men accessing public sex environments in Chennai, India. J LGBT Health Res. 2008;4(2-3):81-7.	Trans-subsumed
Newman PA, Lee SJ, Roungprakhon S, Tepjan S. Demographic and behavioral correlates of HIV risk among men and transgender women recruited from gay entertainment venues and community-based organizations in Thailand: implications for HIV prevention. Prev Sci. 2012;13(5):483-92.	Trans-subsumed
Newman PA, Roungprakhon S, Tepjan S, Yim S. Preventive HIV vaccine acceptability and behavioral risk compensation among high-risk men who have sex with men and transgenders in Thailand. Vaccine. 2010;28(4):958-64.	Trans-subsumed
Newman PA, Roungprakhon S, Tepjan S. A social ecology of rectal microbicide acceptability among young men who have sex with men and transgender women in Thailand. J Int AIDS Soc. 2013;16(1):18476.	Trans-comparative
Nguyen TA, Nguyen HT, Le GT, Detels R. Prevalence and risk factors associated with HIV infection among men having sex with men in Ho Chi Minh City, Vietnam. AIDS Behav. 2007;12(3):476-82.	Trans-subsumed
Nieto O, Brooks RA, Landrian A, Cabral A, Fehrenbacher AE. PrEP discontinuation among Latino/a and Black MSM and transgender women: a need for PrEP support services. PLoS One. 2020 Nov 5;15(11):e0241340.	Trans-comparative
Niven H, Jose H, Rawstorne P, Nathan S. ‘They love us just the way they love a woman’: gender identity, power and transactional sex between men who have sex with men and transgender women in Timor-Leste. Cult Health Sex. 2018;20(8):858-72.	Trans-comparative
Nugroho A, Erasmus V, Krier SE, Reviagana KP, Laksmono PA, Widihastuti A, et al. Client perspectives on an outreach approach for HIV prevention targeting Indonesian MSM and transwomen. Health Promot Int. 2020 Oct 1;35(5):916-924.	Trans-comparative
Nuttbrock L, Bockting W, Rosenblum A, Hwahng S, Mason M, Macri M, et al. Gender abuse, depressive symptoms, and HIV and other sexually transmitted infections among male-to-female transgender persons: a three-year prospective study. Am J Public Health. 2013;103(2):300-7.	Trans-exclusive
Nuttbrock L, Hwahng S, Bockting W, Rosenblum A, Mason M, Macri M, Becker J. Lifetime risk factors for HIV/sexually transmitted infections among male-to-female transgender persons. J Acquir Immune Defic. 2009;52(3):417-21.	Trans-exclusive
Nuttbrock L, Nuttbrock L, Bockting W, Bockting W, Rosenblum A, Rosenblum A. Gender abuse and incident HIV/STI among transgender women in New York City: buffering effect of involvement in a transgender community. AIDS Behav. 2015;19(8):1446-53.	Trans-exclusive
Nuttbrock LA, Hwahng SJ. Ethnicity, sex work, and incident HIV/STI among transgender women in New York City: a three year prospective study. AIDS Behav. 2016;21(12):3328-35.	Trans-exclusive
Oldenburg CE, Le B, Toan T, Thien DD, Huyen HT, Friedman MR, et al. HIV pre-exposure prophylaxis indication and readiness among HIV-uninfected transgender women in Ho Chi Minh City, Vietnam. AIDS Behav. 2016;20(S3):365-70.	Trans-exclusive
Ongwandee S, Lertpiriyasuwat C, Khawcharoenporn T, Chetchotisak P, Thiansukhon E, Leerattanapetch N, et al. Implementation of a Test, Treat, and Prevent HIV program among men who have sex with men and transgender women in Thailand, 2015-2016 . PloS One. 2018;13(7):e0201171.	Trans-subsumed
Onwubiko U, Holland D, Ajoku S, Taylor J, Childs A, Wilson D, et alT. Using PrEP to #STOPHIVATL: findings from a cross-sectional survey among gay men and transgender women participating in gay pride events in Atlanta, Georgia, 2018. Arch Sex Behav. 2020 Aug;49(6):2193-2204. Epub 2020 May 14.	Trans-subsumed
Operario D, Gamarel KE, Iwamoto M, Suzuki S, Suico S, Darbes L, et al. Couples-focused prevention program to reduce HIV risk among transgender women and their primary male partners: feasibility and promise of the couples HIV intervention program. AIDS Behav. 2017;21(8):2452-63.	Other (Couples-based research)
Operario D, Nemoto T, Iwamoto M, Moore Toni. Unprotected sexual behavior and HIV risk in the context of primary partnerships for transgender women. AIDS Behav. 2011;15(3):674-82.	Trans-exclusive
Operario D, Yang M, Reisner SL, Iwamoto M, Nemoto T. Stigma and the syndemic of HIV-related health risk behaviors in a diverse sample of transgender women. J Community Psychol. 2014;42(5):544-57.	Trans-exclusive
Oyewale TO, Ahmed S, Ahmed F, Tazreen M, Uddin Z, Rahman A The use of vouchers in HIV prevention, referral treatment, and care for young MSM and young transgender people in Dhaka, Bangladesh: Experience from 'HIM' initiative. Curr Opin HIV AIDS. 2016;11(1 Suppl 1):S37-45.	Trans-comparative
Pal K, Ngin C, Tuot S, Chhoun P, Ly C, Chhim S, et al. Acceptability study on HIV self-testing among transgender women, men who have sex with men, and female entertainment workers in Cambodia: a qualitative analysis. PLoS One. 2016;11(11):e0166129.	Trans-comparative
Palazzolo SL, Yamanis TJ, De Jesus M, Maguire-Marshall M, Barker SL. Documentation status as a contextual determinant of HIV risk among young transgender Latinas. LGBT Health 2016;3(2):132-8.	Trans-exclusive
Parsons JT, Antebi-Gruszka N, Millar BM, Cain D, Gurung S. Syndemic conditions, HIV transmission risk behavior, and transactional sex among transgender women. AIDS Behav. 2018;22(7):2056-67.	Trans-exclusive
Passaro RC, Chávez-Gomez S, Castañeda-Huaripata A, Gonzales-Saavedra W, Beymer MR, Segura ER, et al. Personalized cognitive counseling reduces drinking expectancy among men who have sex with men and transgender women in Lima, Peru: a pilot randomized controlled trial. AIDS Behav. 2020 Nov;24(11):3205-3214.	Trans-subsumed
Patel VV, Masyukova M, Sutton D, Horvath KJ. Social media use and HIV-related risk behaviors in young Black and Latino gay and bi men and transgender individuals in New York City: implications for online interventions. J Urban Health. 2016;93(2):388-99.	Trans-subsumed
Pawa D, Firestone R, Ratchasi S, Dowling O, Jittakoat Y, Duke A, et al. Reducing HIV risk among transgender women in Thailand: a quasi-experimental evaluation of the sisters program. PLoS One. 2013;8(10):e77113.	Trans-exclusive
Peacock E, Andrinopoulos K, Hembling J. Binge drinking among men who have sex with men and transgender women in San Salvador: Correlates and sexual health implications. J Urban Health. 2015;92(4):701-16.	Trans-subsumed
Peinado J, Lama JR, Galea JT, Segura P, Casapia M, Ortiz A, et al. Acceptability of oral versus rectal HIV preexposure prophylaxis among men who have sex with men and transgender women in Peru. J Int Assoc Provid AIDS Care. 2013;12(4):278-83.	Trans-subsumed
Peitzmeier SM, Yasin F, Stephenson R, Wirtz AL, Delegchoimbol A, Dorjgotov M, et al. Sexual violence against men who have sex with men and transgender women in Mongolia: a mixed-methods study of scope and consequences. PloS One. 2015;10(10):e0139320.	Trans-subsumed
Perez-Brumer A, Nunn A, Hsiang E, Oldenburg C, Bender M, Beauchamps L, et al. "We don't treat your kind": Assessing HIV health needs holistically among transgender people in Jackson, Mississippi. PLoS One. 2018;13(11):e0202389.	Trans-exclusive
Perez-Brumer AG, Reisner SL, McLean SA, Silva-Santisteban A, Huerta L, Mayer KH, et al. Leveraging social capital: multilevel stigma, associated HIV vulnerabilities, and social resilience strategies among transgender women in Lima, Peru. J Int AIDS Soc. 2017;20(1):21462.	Trans-exclusive
Pham QD, Nguyen TV, Hoang CQ, Cao V, Khuu NV, et al. Prevalence of HIV/STIs and associated factors among men who have sex with men in An Giang, Vietnam. Sex Transm Dis. 2012;39(10):799-806.	Trans-subsumed
Pham QD, Nguyen TV, Nguyen PD, Le SH, Tran AT, Nguyen LT, et al. Men who have sex with men in southern Vietnam report high levels of substance use and sexual risk behaviours but underutilise HIV testing services: a cross-sectional study. Sex Transm Infect. 2015;91(3):178-82.	Trans-subsumed
Phanuphak N, Anand T, Jantarapakde J, Nitpolprasert C, Himmad K, Sungsing T, et al. What would you choose: Online or offline or mixed services? Feasibility of online HIV counselling and testing among Thai men who have sex with men and transgender women and factors associated with service uptake. J Int AIDS Soc. 2018;Suppl 5(Suppl Suppl 5):e25118.	Trans-subsumed
Phanuphak N, Sungsing T, Jantarapakde J, Pengnonyang S, Trachunthong D, Mingkwanrungruang P, et al. Princess PrEP program: the first key population-led model to deliver pre-exposure prophylaxis to key populations by key populations in Thailand. Sex Health. 2018;15(6):542-55.	Trans-comparative
Phillips AE, Lowndes CM, Boily MC, Garnett GP, Gurav K, Ramesh BM, et al. Men who have sex with men and women in Bangalore, South India, and potential impact on the HIV epidemic. Sex Transm Infect. 2010;86(3):187-92.	Trans-subsumed
Phillips G 2nd, McCuskey DJ, Felt D, Raman AB, Hayford CS, Pickett J, et al. Geospatial perspectives on health: The PrEP4Love campaign and the role of local context in health promotion messaging. Soc Sci Med. 2020 Nov;265:113497. Epub 2020 Nov 4.	Trans-subsumed
Phillips G 2nd, Neray B, Birkett M, Felt D, Janulis P, Mustanski B. Role of Social and Sexual Network Factors in PrEP Utilization Among YMSM and Transgender Women in Chicago. Prev Sci. 2019 Oct;20(7):1089-1097.	Trans-subsumed
Phillips G 2nd, Neray B, Janulis P, Felt D, Mustanski B, Birkett M. Utilization and avoidance of sexual health services and providers by YMSM and transgender youth assigned male at birth in Chicago. AIDS Care. 2019 Oct;31(10):1282-1289. Epub 2019 Mar 1.	Trans-subsumed
Phillips G 2nd, Raman A, Felt D, Han Y, Mustanski B. Factors associated with PrEP support and disclosure among YMSM and transgender individuals assigned male at birth in Chicago. AIDS Behav. 2019 Oct;23(10):2749-2760.	Trans-subsumed
Phillips G 2nd, Raman AB, Felt D, McCuskey DJ, Hayford CS, Pickett J, et al. PrEP4Love: the role of messaging and prevention advocacy in PrEP attitudes, perceptions, and uptake among YMSM and transgender women. J Acquir Immune Defic Syndr. 2020 Apr 15;83(5):450-456.	Trans-subsumed
Pines HA, Goodman-Meza D, Pitpitan EV, Torres K, Semple SJ, Patterson TL. HIV testing among men who have sex with men in Tijuana, Mexico: a cross-sectional study. BMJ Open. 2016;6(2):e010388..	Trans-subsumed
Pines HA, Patrick R, Smith DM, Harvey-Vera A, Blumenthal JS, Rangel G, et al. HIV prevention method preferences within sexual partnerships reported by HIV-negative MSM and TW in Tijuana, Mexico. AIDS Behav. 2020 Mar;24(3):839-846.	Trans-subsumed
Pinheiro Júnior FML, Kendall C, Martins TA, Mota RMS, Macena RHM, Glick J, et al. Risk factors associated with resistance to HIV testing among transwomen in Brazil. AIDS Care. 2015;28(1):92-7.	Trans-exclusive
Pisani E, Girault P, Gultom M, Sukartini N, Kumalawati J, Jazan S, et al. HIV, syphilis infection, and sexual practices among transgenders, male sex workers, and other men who have sex with men in Jakarta, Indonesia. Sex Transm Infect. 2004;80(6):536-40.	Trans-comparative
Pitasi MA, Kerani RP, Kohn R, Murphy RD, Pathela P, Schumacher CM, Tabidze I, Llata E. Chlamydia, Gonorrhea, and Human Immunodeficiency Virus Infection Among Transgender Women and Transgender Men Attending Clinics that Provide Sexually Transmitted Disease Services in Six US Cities: Results From the Sexually Transmitted Disease Surveillance Network. Sex Transm Dis. 2019 Feb;46(2):112-117.	Trans-exclusive
Pitasi MA, Oraka E, Clark H, Town M, DiNenno EA. HIV testing among transgender women and men - 27 States and Guam, 2014-2015. MMWR Morb Mortal Wkly Rep. 2018;66(33):883-87.	Trans-comparative
Pletta DR, White Hughto JM, Peitzmeier S, Deutsch MB, Pardee D, Potter J, et al. Individual- and partnership-level correlates of protective barrier use in a sample of transmasculine adults with diverse sexual partnerships. AIDS Patient Care STDS. 2020 May;34(5):237-246.	Trans-exclusive
Pletta DR, White Hughto JM, Peitzmeier S, Deutsch MB, Pardee D, Potter J, Reisner SL. Individual- and Partnership-Level Correlates of Protective Barrier Use in a Sample of Transmasculine Adults with Diverse Sexual Partnerships. AIDS Patient Care STDS. 2020 May;34(5):237-246. doi: 10.1089/apc.2019.0296.	Trans-exclusive
Plotzker R, Seekaew P, Jantarapakde J, Pengnonyang S, Trachunthong D, Linjongrat D, et al. Importance of risk perception: predictors of PrEP acceptance among Thai MSM and TG women at a community-based health service. J Acquir Immune Defic Syndr. 2017;76(5):473-81.	Trans-subsumed
Pollock L, Silva-Santisteban A, Sevelius J, Salazar X. ‘You should build yourself up as a whole product’: Transgender female identity in Lima, Peru. Glob Public Health. 2016;11(7-8):981-93.	Trans-exclusive
Poteat T, Ackerman B, Diouf D, Ceesay N, Mothopeng T, Odette KZ, et al. HIV prevalence and behavioral and psychosocial factors among transgender women and cisgender men who have sex with men in 8 African countries: A cross-sectional analysis. PLoS Med. 2017;14(11):e1002422.	Trans-comparative
Poteat T, German D, Flynn C. The conflation of gender and sex: Gaps and opportunities in HIV data among transgender women and MSM. Glob Public Health. 2016;11(7-8):835-48.	Trans-comparative
Poteat T, Malik M, van der Merwe LLA, Cloete A, Adams D, Nonyane BAS, Wirtz AL. PrEP awareness and engagement among transgender women in South Africa: a cross-sectional, mixed methods study. Lancet HIV. 2020 Dec;7(12):e825-e834.	Trans-exclusive
Poteat T, Wirtz A, Malik M, Cooney E, Cannon C, Hardy WD, et al. A gap between willingness and uptake: findings from mixed methods research on HIV prevention among Black and Latina transgender women. J Acquir Immune Defic Syndr. 2019 Oct 1;82(2):131-140.	Trans-exclusive
Prabawanti C, Bollen L, Palupy R, Morineau G, Girault P, Mustikawati DE. HIV, sexually transmitted infections, and sexual risk behavior among transgenders in Indonesia. AIDS Behav. 2011;15(3):663-73.	Trans-exclusive
Prabawanti C, Dijkstra A, Riono P, Hartana G. A survey on HIV-related health-seeking behaviors among transgender individuals in Jakarta, based on the theory of planned behavior. BMC Public Health. 2015;15:1138.	Trans-exclusive
Prabawanti C, Dijkstra A, Riono P, Hartana Tb G. Preparatory behaviours and condom use during receptive and insertive anal sex among male-to-female transgenders (waria) in Jakarta, Indonesia. J Int AIDS Soc. 2014;17(1):19343.	Trans-exclusive
Prescott MR, Santos GM, Arayasirikul S, Wilson E. Partnership-level correlates of sexual risk taking within the sexual partnerships of young transwomen in San Francisco, California. Sex Transm Infect. 2020 Feb;96(1):58-61.	Trans-exclusive
Pyra M, Rusie LK, Baker KK, Baker A, Ridgway J, Schneider J. Correlations of HIV preexposure prophylaxis indications and uptake, Chicago, Illinois, 2015-2018. Am J Public Health. 2020 Mar;110(3):370-377. Epub 2020 Jan 16.	Trans-comparative
Rael CT, Giguere R, Lopez-Rios J, Lentz C, Balán IC, Sheinfil A, et al. Transgender women's experiences using a home HIV-testing kit for partner-testing. AIDS Behav. 2020 Sep;24(9):2732-2741.	Trans-exclusive
Rael CT, Martinez M, Giguere R, Bockting W, MacCrate C, Mellman W, et al. Barriers and facilitators to oral PrEP use among transgender women in New York City. AIDS Behav. 2018;22(11):3627-36.	Trans-exclusive
Rael CT, Martinez M, Giguere R, Bockting W, MacCrate C, Mellman W, et al. Transgender women's concerns and preferences on potential future long-acting biomedical HIV prevention strategies: the case of injections and implanted medication delivery devices (IMDDs). AIDS Behav. 2020 May;24(5):1452-1462.	Trans-exclusive
Rael CT, Martinez M, Giguere R, Bockting W, MacCrate C, Mellman W, Valente P, Greene GJ, Sherman SG, Footer KHA, D'Aquila R, Carballo-Diéguez A, Hope TJ. Knowledge About Oral PrEP Among Transgender Women in New York City. AIDS Behav. 2019 Oct;23(10):2779-2783.	Trans-exclusive
Raiford JL, Hall GJ, Taylor RD, Bimbi DS, Parsons JT. The role of structural barriers in risky sexual behavior, victimization and readiness to change HIV/STI-related risk behavior among transgender women. AIDS Behav. 2017;21(7):2215.	Trans-exclusive
Ramadhani HO, Crowell TA, Nowak RG, Ndembi N, Kayode BO, Kokogho A, et al. Association of age with healthcare needs and engagement among Nigerian men who have sex with men and transgender women: cross-sectional and longitudinal analyses from an observational cohort. J Int AIDS Soc. 2020 Oct;23 Suppl 6:e25599.	Trans-comparative
Ramanathan S, Deshpande S, Gautam A, Pardeshi DB, Ramakrishnan L, Goswami P, et al. Increase in condom use and decline in prevalence of sexually transmitted infections among high-risk men who have sex with men and transgender persons in Maharashtra, India: Avahan, the India AIDS Initiative. BMC Public Health. 2014;14:784.	Trans-subsumed
Ramautarsing RA, Meksena R, Sungsing T, Chinbunchorn T, Sangprasert T, Fungfoosri O, et al. Evaluation of a pre-exposure prophylaxis programme for men who have sex with men and transgender women in Thailand: learning through the HIV prevention cascade lens. J Int AIDS Soc. 2020 Jun;23 Suppl 3:e25540.	Trans-comparative
Ramirez J, Suarez E, de la Rosa G, Castro MA, Zimmerman MA. AIDS knowledge and sexual behavior among Mexican gay and bisexual men. AIDS Educ Prev. 1994;6(2):163-74.	Trans-subsumed
Ramirez-Valles J, Garcia D, Campbell RT, Diaz RM, Heckathorn DD. HIV infection, sexual risk behavior, and substance use among Latino gay and bisexual men and transgender persons. Am J Public Health. 2008;98(6):1036-42.	Trans-subsumed
Ramirez-Valles J, Molina Y, Dirkes J. Stigma towards PLWHA: the role of internalized homosexual stigma in Latino gay/bisexual male and transgender communities. AIDS Educ Prev. 2013;25(3):179-89.	Trans-subsumed
Rana AKMM, Reza MM, Alam MS, Khatun M, Khan SI, Azim T. Effects of in-country and cross-border mobility on condom use among transgender women (hijras) in Bangladesh: a cross-sectional study. AIDS Behav. 2016;20(10):2165-77.	Trans-exclusive
Rao S, Song W, Mulatu MS, Rorie M, O'Connor K, Scales L. HIV partner service delivery among blacks or African Americans - United States, 2016. MMWR Morb Mortal Wkly Rep. 2019 Feb 1;68(4):81-86.	Trans-comparative
Rapues J, Wilson EC, Packer T, Colfax GN, Raymond, H Fisher. Correlates of HIV infection among transfemales, San Francisco, 2010 results from a respondent-driven sampling study. Am J Public Health. 2013;103(8):1485-92.	Trans-exclusive
Ratnam KV. Awareness of AIDS among transsexual prostitutes in Singapore. Singapore Med J. 1986;27(6):519-21.	Trans-exclusive
Ratnam KV. Efficacy of health education programme on awareness of AIDS among transsexuals. Singapore Med J. 1990;31(1):33-7.	Trans-exclusive
Rawat S, Wilkerson JM, Lawler SM, Patankar P, Rosser BRS, Shukla K, et al. Recommendations for the development of a mobile HIV prevention intervention for men who have sex with men and Hijras in Mumbai: Qualitative study. JMIR Public Health Surveill. 2018;4(2):e46.	Trans-comparative
Raymond HF, Chen YH, Syme SL , Catalano R, Hutson MA, McFarland W. The role of individual and neighborhood factors: HIV acquisition risk among high-risk populations in San Francisco. AIDS Behav. 2014;18(2):346-56.	Trans-comparative
Raymond HF, Wilson EC, Packer T, Ick T, Lin J, McFarland W. High and Stable Human Immunodeficiency Virus Prevalence Among Transwomen With Low Income Recruited With Respondent-driven Sampling, San Francisco, 2010-2016. Sex Transm Dis. 2019 Feb;46(2):118-124.	Trans-exclusive
Reback CJ, Clark K, Fletcher JB, Holloway IW. A Multilevel Analysis of Social Network Characteristics and Technology Use on HIV Risk and Protective Behaviors Among Transgender Women. AIDS Behav. 2019 May;23(5):1353-1367.	Trans-exclusive
Reback CJ, Clark K, Fletcher JB. TransAction: A homegrown, theory-based, HIV risk reduction intervention for transgender women experiencing multiple health disparities. Sex Res Social Policy. 2019;16(4):408-418.	Trans-exclusive
Reback CJ, Clark K, Holloway IW, Fletcher JB. Health disparities, risk behaviors and healthcare utilization among transgender women in Los Angeles County: a comparison from 1998-1999 to 2015-2016. AIDS Behav. 2018;22(8):2524-33.	Trans-exclusive
Reback CJ, Clark KA, Rünger D, Fehrenbacher AE. A promising PrEP navigation intervention for transgender women and men who have sex with men experiencing multiple syndemic health disparities. J Community Health. 2019 Dec;44(6):1193-1203.	Trans-comparative
Reback CJ, Fletcher JB. HIV prevalence, substance use, and sexual risk behaviors among transgender women recruited through outreach. AIDS Behav. 2014;18(7):1359-67.	Trans-exclusive
Reback CJ, Lombardi EL, Simon PA, Frye DM. HIV seroprevalence and risk behaviors among transgendered women who exchange sex in comparison with those who do not. J Psychol Hum Sex. 2005;17(1-2):5-22*.	Trans-exclusive
Reback CJ, Shoptaw S, Downing MJ. Prevention case management improves socioeconomic standing and reduces symptoms of psychological and emotional distress among transgender women. AIDS Care. 2012;24(9):1136-44.	Trans-exclusive
Reback S. HIV prevalence and incidence among male-to-female transsexuals receiving HIV prevention services in Los Angeles County. AIDS. 2000;14(18):2953-55.	Trans-exclusive
Reisner SL, Bailey, Zinzi SJ Racial/ethnic disparities in history of incarceration, experiences of victimization, and associated health indicators among transgender women in the US Women Health. 2014;54(8):750-67.	Trans-exclusive
Reisner SL, Biello K, Rosenberger JG, Austin SB, Haneuse S, et al. Using a two-step method to measure transgender identity in Latin America/the Caribbean, Portugal, and Spain. Arch Sex Behav. 2014;43(8):1503-14.	Trans-comparative
Reisner SL, Hughto JM, Pardee DJ, Kuhns L, Garofalo R, Mimiaga MJ. LifeSkills for Men (LS4M): pilot evaluation of a gender-affirmative HIV and STI prevention intervention for young adult transgender men who have sex with men. J Urban Health. 2016;93(1):189-205.	Trans-exclusive
Reisner SL, Jadwin-Cakmak L, White Hughto JM, Martinez M, Salomon L, Harper GW. Characterizing the HIV prevention and care continua in a sample of transgender youth in the U.S. AIDS Behav. 2017;21(12):3312-27.	Trans-exclusive
Reisner SL, Mimiaga MJ, Bland S, Mayer KH, Perkovich B, Safren SA. HIV risk and social networks among male-to-female transgender sex workers in Boston, Massachusetts. J Assoc Nurses AIDS Care. 2009;5:373-86.	Trans-exclusive
Reisner SL, Moore CS, Asquith A, Pardee DJ, Mayer KH. Gender non-affirmation from cisgender male partners: development and validation of a brief stigma scale for HIV research with transgender men who have sex with men (trans MSM). AIDS Behav. 2020 Jan;24(1):331-343.	Trans-exclusive
Reisner SL, Moore CS, Asquith A, Pardee DJ, Sarvet A, Mayer G, et al. High risk and low uptake of pre-exposure prophylaxis to prevent HIV acquisition in a national online sample of transgender men who have sex with men in the United States. J Int AIDS Soc. 2019 Sep;22(9):e25391.	Trans-exclusive
Reisner SL, Perez-Brumer AG, McLean SA, Lama JR, Silva-Santisteban A, Huerta L, et al. Perceived barriers and facilitators to integrating HIV prevention and treatment with cross-sex hormone therapy for transgender women in Lima, Peru. AIDS Behav. 2017;21(12):3299-311.	Trans-exclusive
Reisner SL, Perkovich B, Mimiaga MJ. A mixed methods study of the sexual health needs of New England transmen who have sex with nontransgender men. AIDS Patient Care STDS. 2010;24(8):501-13.	Trans-exclusive
Reisner SL, Vetters R, White JM, Cohen EL, LeClerc M, Zaslow S, et al. Laboratory-confirmed HIV and sexually transmitted infection seropositivity and risk behavior among sexually active transgender patients at an adolescent and young adult urban community health center. AIDS Care. 2015;27(8):1031-6.	Trans-exclusive
Reisner SL, White Hughto JM, Pardee D, Sevelius J. Syndemics and gender affirmation: HIV sexual risk in female-to-male trans masculine adults reporting sexual contact with cisgender males. Int J STD AIDS. 2016;27(11):955-66.	Trans-exclusive
Reisner SL, White JM, Mayer KH, Mimiaga MJ. Sexual risk behaviors and psychosocial health concerns of female-to-male transgender men screening for STDs at an urban community health center. AIDS Care. 2014;26(7):857-64.	Trans-exclusive
Restar A, Ogunbajo A, Adia A, Nazareno J, Hernandez L, Sandfort T, Lurie M, Cu-Uvin S, Operario D. Using structural equation modelling to characterise multilevel socioecological predictors and mediators of condom use among transgender women and cisgender men who have sex with men in the Philippines. BMJ Glob Health. 2020 Jul;5(7):e002463.	Trans-subsumed
Restar AJ, Adia A, Cu-Uvin S, Operario D. Characterizing PrEP awareness and interest among Filipina transgender women. AIDS Educ Prev. 2020 Jun;32(3):212-228.	Trans-exclusive
Restar AJ, Adia A, Nazareno J, Hernandez L, Sandfort T, Lurie M, et al. Barriers and facilitators to uptake of condoms among Filipinx transgender women and cisgender men who have sex with men: a situated socio-ecological perspective. Glob Public Health. 2020 Apr;15(4):520-531. Epub 2019 Oct 20.	Trans-subsumed
Restar AJ, Kuhns L, Reisner SL, Ogunbajo A, Garofalo R, Mimiaga MJ. Acceptability of antiretroviral pre-exposure prophylaxis from a cohort of sexually experienced young transgender women in two U.S. cities. AIDS Behav. 2018;22(11):3649-57.	Trans-exclusive
Reyniers T, Nöstlinger C, Laga M, De Baetselier I, Crucitti T, Wouters K, et al. Choosing between daily and event-driven pre-exposure prophylaxis: results of a belgian PrEP demonstration project. J Acquir Immune Defic Syndr. 2018 Oct 1;79(2):186-194.	Trans-subsumed
Rhodes SD, Alonzo J, Mann L, Downs M, Andrade M, Wilks C, et al. The ecology of sexual health of sexual minorities in Guatemala City. Health Promot Int. 2015;30(4):832-42.	Trans-subsumed
Rhodes SD, Alonzo J, Mann L, Downs M, Simán FM, Andrade M, et al. Novel approaches to HIV prevention and sexual health promotion among Guatemalan gay and bisexual men, MSM, and transgender persons. AIDS Educ Prev. 2014;26(4):345-61.	Trans-subsumed
Rhodes SD, Alonzo J, Mann-Jackson L, Song EY, Tanner AE, Garcia M, et al. A peer navigation intervention to prevent HIV among mixed immigrant status Latinx GBMSM and transgender women in the United States: outcomes, perspectives and implications for PrEP uptake. Health Educ Res. 2020 Jun 1;35(3):165-178.	Trans-subsumed
Rhodes SD, Hergenrather KC, Aronson RE, Bloom FR, Felizzola J, Wolfson M, et al. Latino men who have sex with men and HIV in the rural south-eastern USA: Findings from ethnographic in-depth interviews. Cult Health Sex. 2010;12(7):797-812.	Trans-subsumed
Rhodes SD, McCoy TP. Condom use among immigrant Latino sexual minorities: multilevel analysis after respondent-driven sampling. AIDS Educ Prev. 2015;27(1):27-43.	Trans-subsumed
Rhoton J, Wilkerson JM, Mengle S, Patankar P, Rosser BR, Ekstrand ML. Sexual preferences and presentation on geosocial networking apps by Indian men who have sex with men in Maharashtra. JMIR Mhealth Uhealth. 2016;4(4):e120.	Trans-subsumed
Rich A, Scott K, Johnston C, Blackwell E, Lachowsky N, Cui Z, et al. Sexual HIV risk among gay, bisexual and queer transgender men: findings from interviews in Vancouver, Canada. Cult Health Sex. 2017;19(11):1197-209.	Trans-exclusive
Ridgway JP, Almirol EA, Bender A, Richardson A, Schmitt J, Friedman E, et al. Which patients in the emergency department should receive preexposure prophylaxis? implementation of a predictive analytics approach. AIDS Patient Care STDS. 2018;32(5):202-207.	Trans-subsumed
Risser JMH, Shelton A, McCurdy S, Atkinson J, Padgett P, Useche B, et al. Sex, drugs, violence, and HIV status among male-to-female transgender persons in Houston, Texas. Int J Transgend. 2005;8(2-3):67-74.	Trans-exclusive
Rodriguez-Hart C, Musci R, Nowak RG, German D, Orazulike I, Ononaku U, et al. Sexual stigma patterns among Nigerian men who have sex with men and their link to HIV and sexually transmitted infection prevalence. AIDS Behav. 2018;22(5):1662-70.	Trans-subsumed
Rodríguez-Madera S, Toro-Alfonso J. Gender as an obstacle in HIV/AIDS prevention: considerations for the development of HIV/AIDS prevention efforts for male-to-female transgenders. Int J Transgend. 2005;8(2-3):113-22.	Trans-exclusive
Rohde Bowers J, Branson CM, Fletcher J, Reback CJ. Differences in substance use and sexual partnering between men who have sex with men, men who have sex with men and women and transgender women. Cult Health Sex. 2011;13(6):629-42.	Trans-comparative
Rowniak S, Chesla C, Rose CD, Holzemer WL. Transmen: the HIV risk of gay identity. AIDS Educ Prev. 2011;23(6):508-20.	Trans-exclusive
Rowniak, Stefan ; Ong-Flaherty, Chenit ; Selix, Nancy ; Kowell, Niko Attitudes, beliefs, and barriers to PrEP among trans men. AIDS Educ Prev. 2017;29(4):302-14.	Trans-exclusive
Ruiseñor-Escudero H, Lyons C, Ketende S, Pitche V, Anato S, Tchalla J, et al. Consistent condom use among men who have sex with men in Lomé and Kara, Togo. AIDS Res Hum Retroviruses. 2019 Jun;35(6):519-528.	Trans-subsumed
Russi S. Sexual transmission of hepatitis B virus, hepatitis C virus, and human immunodeficiency virus type 1 infections among male transvestite commercial sex workers in Montevideo, Uruguay. Am J Trop Med Hyg. 2003;68(6):716-20.	Trans-exclusive
Rutledge R, Morozova O, Gibson BA, Altice FL, Kamarulzaman A, Wickersham JA. Correlates of recent HIV testing among transgender women in Greater Kuala Lumpur, Malaysia. LGBT Health 2018;5(8):484-493.	Trans-exclusive
Safika I, Johnson TP, Cho YI, Praptoraharjo I. Condom use among men who have sex with men and male-to-female transgenders in Jakarta, Indonesia. Am J Public Health. 2014;8(4):278-88.	Trans-subsumed
Sahastrabuddhe S, Gupta A, Stuart E, Godbole S, Ghate M, Sahay S, et al. Sexually transmitted infections and risk behaviors among transgender persons (Hijras) of Pune, India. J Acquir Immune Defic Syndr. 2012;59(1):72-8.	Trans-comparative
Salazar LF, Crosby RA, Jones J, Kota K, Hill B, Masyn KE. Contextual, experiential, and behavioral risk factors associated with HIV status: a descriptive analysis of transgender women residing in Atlanta, Georgia. Int J STD AIDS. 2017;28(11):1059-66.	Trans-exclusive
Samsul D, Razman MR, Ramli M, Mohd Aznan MA, Maliya S, Muhamad Shaiful Lizam MA, et al. Knowledge and attitude towards HIV/AIDS among transsexuals in Kuantan, Pahang. Int Med J Malays. 2016;15(1):45-50.	Trans-exclusive
Sanchez T, Finlayson T, Murrill C, Guilin V, Dean L. Risk behaviors and psychosocial stressors in the New York City House Ball community: A comparison of men and transgender women who have sex with men. AIDS Behav. 2010;14(2):351-8.	Trans-comparative
Sandfort TGM, Dominguez K, Kayange N, Ogendo A, Panchia R, Chen YQ, et al. HIV testing and the HIV care continuum among sub-Saharan African men who have sex with men and transgender women screened for participation in HPTN 075. PLoS One. 2019 May 31;14(5):e0217501.	Trans-comparative
Santos G, Rapues J, Wilson EC, Macias O, Packer T, Colfax G, et al. Alcohol and substance use among transgender women in San Francisco: prevalence and association with human immunodeficiency virus infection. Drug Alcohol Rev. 2014;33(3):287-95.	Trans-exclusive
Satcher MF, Segura ER, Silva-Santisteban A, Sanchez J, Lama JR, Clark JL. Partner-level factors associated with insertive and receptive condomless anal intercourse among transgender women in Lima, Peru. AIDS Behav. 2017;21(8):2439-51.	Trans-exclusive
Sausa LA, Keatley J, Operario D. Perceived risks and benefits of sex work among transgender women of color in San Francisco. Arch Sex Behav. 2007;36(6):768-77.	Trans-exclusive
Scheim AI, Bauer GR, Travers R. HIV-related sexual risk among transgender men who are gay, bisexual, or have sex with men. J Acquir Immune Defic. 2017;74(4):e89-96.	Trans-exclusive
Scheim AI, Santos GM, Arreola S, Makofane K, Do TD, et al. Inequities in access to HIV prevention services for transgender men: results of a global survey of men who have sex with men. J Int AIDS Soc. 2016;19(3 Suppl 2):20779.	Trans-comparative
Scheim AI, Travers R. Barriers and facilitators to HIV and sexually transmitted infections testing for gay, bisexual, and other transgender men who have sex with men. AIDS Care. 2016;29(8):990-5.	Trans-exclusive
Schneiders ML, Weissman A. Determining barriers to creating an enabling environment in Cambodia: Results from a baseline study with key populations and police. J Int AIDS Soc. 2016;19(4):20878.	Trans-comparative
Schulden JD, Song B, Barros A, Mares-DelGrasso A, Martin CW, Ramirez R, et al. Rapid HIV testing in transgender communities by community-based organizations in three cities. Public Health Rep. 2008;123(3):101-14.	Trans-exclusive
Scognamiglio P, Chiaradia G, Giovanetti M, Albertini E, Camposeragna A, Farinella M, et al. HIV rapid testing in community and outreach sites: results of a nationwide demonstration project in Italy . BMC Public Health. 2018;18(1):748.	Trans-subsumed
Scorgie F, Nakato D, Harper E, Richter M, Maseko S, Nare P, et al. 'We are despised in the hospitals': Sex workers' experiences of accessing health care in four African countries. Cult Health Sex. 2013;15(4):450-65.	Trans-subsumed
Scott HM, Spinelli M, Vittinghoff E, Morehead-Gee A, Hirozawa A, James C, Hammer H, Liu A, Gandhi M, Buchbinder S. Racial/ethnic and HIV risk category disparities in preexposure prophylaxis discontinuation among patients in publicly funded primary care clinics. AIDS. 2019 Nov 15;33(14):2189-2195.	Trans-comparative
Seekaew P, Lujintanon S, Pongtriang P, Nonnoi S, Hongchookait P, et al. Sexual patterns and practices among men who have sex with men and transgender women in Thailand: A qualitative assessment. PLoS One. 2019 Jun 27;14(6):e0219169.	Trans-comparative
Seekaew P, Nguyen E, Sungsing T, Jantarapakde J, Pengnonyang S, Trachunthong D, et al. Correlates of nonadherence to key population-led HIV pre-exposure prophylaxis services among Thai men who have sex with men and transgender women. BMC Public Health. 2019 Mar 21;19(1):328.	Trans-subsumed
Seekaew P, Pengnonyang S, Jantarapakde J, Meksena R, Sungsing T, Lujintanon S, et al. Discordance between self-perceived and actual risk of HIV infection among men who have sex with men and transgender women in Thailand: a cross-sectional assessment. J Int AIDS Soc. 2019 Dec;22(12):e25430.	Trans-comparative
Seekaew P, Pengnonyang S, Jantarapakde J, Sungsing T, Rodbumrung P, Trachunthong D, et al. Characteristics and HIV epidemiologic profiles of men who have sex with men and transgender women in key population-led test and treat cohorts in Thailand. PLoS One. 2018;13(8):e0203294.	Trans-comparative
Sekoni AO, Ayoola OO, Somefun EO. Experiences of social oppression among men who have sex with men in a cosmopolitan city in Nigeria. HIV AIDS (Auckl). 2014;7:21-7.	Trans-subsumed
Semple SJ, Pines HA, Strathdee SA, Vera AH, Rangel G, Magis-Rodriguez C, et al. Uptake of a partner notification model for HIV among men who have sex with men and transgender women in Tijuana, Mexico. AIDS Behav. 2018;22(7):2042-55.	Trans-subsumed
Serre A, Schutz-Samson M, Cabral C, Martin F, Hardy R, DeAquino O, et al. Conditions de vie de personnes prostituees: Consequences sur la prevention de l'infection a VIH [Living conditions of prostitutes: Consequences on community-based interventions for the prevention of HIV infection]. Rev Epidemiol Sante Publique. 1996;44(5):407-16.	Trans-comparative
Setia MS, Lindan C, Jerajani HR, Kumta S, Ekstrand M, Mathur M, et al. men who have sex with men and transgenders in Mumbai, India: An emerging risk group for STIs and HIV. Indian J Dermatol Venereol Leprol 2006;425-31:425-31.	Trans-comparative
Sevelius J, Murray LR, Martinez Fernandes N, Veras MA, Grinsztejn B, Lippman SA. Optimising HIV programming for transgender women in Brazil. Cult Health Sex. 2019;21(5):543-558.	Trans-exclusive
Sevelius J. ‘There’s no pamphlet for the kind of sex i have’: HIV-related risk factors and protective behaviors among transgender men who have sex with nontransgender men. J Assoc Nurses AIDS Care. 2009;20(5):398-410.	Trans-exclusive
Sevelius JM, Keatley J, Calma N, Arnold E. ‘I am not a man’: Trans-specific barriers and facilitators to PrEP acceptability among transgender women. Glob Public Health. 2016;11(7-8):1060-75.	Trans-exclusive
Sevelius JM, Neilands TB, Dilworth S, Castro D, Johnson MO. Sheroes: Feasibility and Acceptability of a Community-Driven, Group-Level HIV Intervention Program for Transgender Women. AIDS Behav. 2020 May;24(5):1551-1559.	Trans-exclusive
Sevelius JM, Poteat T, Luhur WE, Reisner SL, Meyer IH. HIV testing and PrEP use in a national probability sample of sexually active transgender people in the United States. J Acquir Immune Defic Syndr. 2020 Aug 15;84(5):437-442.	Trans-exclusive
Sevelius JM, Reznick OG, Hart SL, Schwarcz S. Informing interventions: the importance of contextual factors in the prediction of sexual risk behaviors among transgender women. AIDS Educ Prev. 2009;21(2):113-27.	Trans-exclusive
Sevelius JM. Gender affirmation: a framework for conceptualizing risk behavior among transgender women of color. Sex Roles. 2013;68(11-12):675-89.	Trans-exclusive
Shaikh S, Mburu G, Arumugam V, Mattipalli N, Aher A, Mehta S, Empowering communities and strengthening systems to improve transgender health: outcomes from the Pehchan programme in India. J Int AIDS Soc. 2016;19(3 Suppl 2):20809.	Trans-exclusive
Shan D, Yu MH, Yang J, Zhuang MH, Ning Z, Liu H, et al. Correlates of HIV infection among transgender women in two Chinese cities. Infect Dis Poverty. 2018;7(1):123.	Trans-exclusive
Sharma A, Kahle E, Todd K, Peitzmeier S, Stephenson R. Variations in Testing for HIV and Other Sexually Transmitted Infections Across Gender Identity Among Transgender Youth. Transgend Health. 2019 Feb 20;4(1):46-57.	Trans-exclusive
Shaw SY, Emmanuel F, Adrien A, Holte-Mckenzie M, Archibald CP, Sandstrom P, et al. The descriptive epidemiology of male sex workers in Pakistan a biological and behavioural examination. Sex Transm Infect. 2011;87(1):73-80.	Trans-subsumed
Sheinfil AZ, Giguere R, Dolezal C, Lopez-Rios J, Iribarren S, Brown W 3rd, etv al. Information and motivation predict HIV-serostatus among a population of high-risk men and transgender women who have sex with men. AIDS Behav. 2020 Oct;24(10):2863-2871.	Trans-subsumed
Shelley G, Williams W, Uhl G, Hoyte T, Eke A, Wright C, et al. An evaluation of Mpowerment on individual-level HIV risk behavior, testing, and psychosocial factors among young MSM of color: The monitoring and evaluation of MP (MEM) project. AIDS Educ Prev. 2017;29(1):24-37.	Trans-subsumed
Sherman SG, Park JN, Galai N, Allen ST, Huettner SS, Silberzahn BE, Decker MR, Poteat TC, Footer KHA. Drivers of HIV Infection Among Cisgender and Transgender Female Sex Worker Populations in Baltimore City: Results From the SAPPHIRE Study. J Acquir Immune Defic Syndr. 2019 Apr 15;80(5):513-521.	Trans-comparative
Shieh E, Marzinke MA, Fuchs EJ, Hamlin A, Bakshi R, Aung W, et al. Transgender women on oral HIV pre-exposure prophylaxis have significantly lower tenofovir and emtricitabine concentrations when also taking oestrogen when compared to cisgender men. J Int AIDS Soc. 2019 Nov;22(11):e25405.	Trans-comparative
Shinde S, Setia MS, Row-Kavi A, Anand V, Jerajani H. Male sex workers: Are we ignoring a risk group in Mumbai, India? Indian J Dermatol Venereol Leprol 2009;75(1):41-6.	Trans-comparative
Shover C, Javanbakht M, Shoptaw S, Bolan R, Lee S, Parson JT, et al. HIV preexposure prophylaxis initiation at a large community clinic: Differences between eligibility, awareness, and uptake. Am J Public Health. 2018;108(10):1408-17.	Trans-subsumed
Shover CL, DeVost MA, Beymer MR, Gorbach PM, Flynn RP, Bolan RK. Using sexual orientation and gender identity to monitor disparities in HIV, sexually transmitted infections, and viral hepatitis. Am J Public Health. 2018;108(S4):S277-83.	Trans-comparative
Shrestha R, Galka JM, Azwa I, Lim SH, Guadamuz TE, Altice FL, Wickersham JA. Willingness to Use HIV Self-Testing and Associated Factors Among Transgender Women in Malaysia. Transgend Health. 2020 Sep 2;5(3):182-190.	Trans-exclusive
Shrivastava SR, Bobhate PS. Prevalence of HIV and syphilis in patients attending sexually transmitted infections (STI) clinic in an urban slum. J Res Health Sci. 2012;12(1):44026.	Trans-subsumed
Siembida EJ, Eaton LA, Maksut JL, Driffin DD, Baldwin R. A comparison of HIV-related risk factors between Black transgender women and Black men who have sex with men. Transgend Health. 2016;1(1):172-80.	Trans-comparative
Silva-Santisteban A, Raymond HF, Salazar X, Villayzan J, Leon S, McFarland W, et al. Understanding the HIV/AIDS epidemic in transgender women of Lima, Peru: results from a sero-epidemiologic study using respondent driven sampling. AIDS Behav. 2011;16(4):872-81.	Trans-exclusive
Simić M, Rhodes T. Violence, dignity and HIV vulnerability: Street sex work in Serbia. Sociol Health Illn. 2009;31(1):1-16.	Trans-subsumed
Soares F, MacCarthy S, Magno L, da Silva LAV, Amorim L, Nunn A, Oldenburg CE, Dourado I; PopTrans Group. Factors Associated with PrEP Refusal Among Transgender Women in Northeastern Brazil. AIDS Behav. 2019 Oct;23(10):2710-2718.	Trans-exclusive
Sok S, Hong R, Chhoun P, Chann N, Tuot S, Mun P, Brody C, Yi S. HIV risks and recent HIV testing among transgender women in Cambodia: Findings from a national survey. PLoS One. 2020 Sep 4;15(9):e0238314.	Trans-subsumed
Solomon MM, Nureña CR, Tanur JM, Montoya O, Grant RM, McConnell JJ. Transactional sex and prevalence of STIs: a cross-sectional study of MSM and transwomen screened for an HIV prevention trial. Int J STD AIDS. 2015;26(12):879-86.	Trans-comparative
Song W, Mulatu MS, Rao S, Wang G, Kudon HZ, O'Connor K. HIV Partner Service Delivery Among Transgender Women - United States, 2013-2017. MMWR Morb Mortal Wkly Rep. 2020 Jan 17;69(2):35-39.	Trans-comparative
Songtaweesin WN, Kawichai S, Phanuphak N, Cressey TR, Wongharn P, Saisaengjan C, et al. Youth-friendly services and a mobile phone application to promote adherence to pre-exposure prophylaxis among adolescent men who have sex with men and transgender women at-risk for HIV in Thailand: a randomized control trial. J Int AIDS Soc. 2020 Sep;23 Suppl 5:e25564.	Trans-subsumed
Sperber J, Landers S, Lawrence S. Access to health care for transgendered persons: results of a needs assessment in Boston. Int J Transgend. 2005;8(2-3):75-91.	Trans-exclusive
Spizzichino L, Casella P, Zaccarelli M, Rezza G, Venezia S, Gattari P. HIV infection among foreign people involved in HIV-related risk activities and attending an HIV reference centre in Rome: the possible role of counselling in reducing risk behaviour. AIDS Care. 1998;10(4):473-80.	Trans-subsumed
Spizzichino L, Zaccarelli M, Rezza G, Ippolito G, Antinori A, Gattari P. HIV infection among foreign transsexual sex workers in Rome: prevalence, behavior patterns, and seroconversion rates. Sex Transm Infect. 2001;28(7):405-11.	Trans-exclusive
Ssekamatte T, Isunju JB, Naume M, Buregyeya E, Mugambe RK, Wanyenze RK, Bukenya JN. Barriers to access and utilisation of HIV/STIs prevention and care services among trans-women sex workers in the greater Kampala metropolitan area, Uganda. BMC Infect Dis. 2020 Dec 7;20(1):932.	Trans-exclusive
Stahlman S, Grosso A, Ketende S, Sweitzer S, Mothopeng T, Taruberekera N, et al. Depression and social stigma among MSM in Lesotho: implications for HIV and sexually transmitted infection prevention. AIDS Behav. 2015;19(8):1460-9.	Trans-subsumed
Stahlman S, Liestman B, Ketende S, Kouanda S, Ky-Zerbo O, Lougue M, et al. Characterizing the HIV risks and potential pathways to HIV infection among transgender women in Cote dIvoire, Togo and Burkina Faso. J Int AIDS Soc. 2016;19(3):20774.	Trans-comparative
Stephens SC, Bernstein KT, Philip SS. Male to female and female to male transgender persons have different sexual risk behaviors yet similar rates of STDs and HIV. AIDS Behav. 2011;15(3):683-86.	Trans-exclusive
Stephens T, Cozza S, Braithwaite RL. Transsexual orientation in HIV risk behaviours in an adult male prison. Int J STD AIDS. 1999;10(1):28-31.	Trans-comparative
Stephenson R, Todd K, Kahle E, Sullivan SP, Miller-Perusse M, Sharma A, et al. Project moxie: results of a feasibility study of a telehealth intervention to increase HIV testing among binary and nonbinary transgender youth. AIDS Behav. 2020 May;24(5):1517-1530.	Trans-exclusive
Stevens R, Bernadini S, Jemmott JB. Social environment and sexual risk-taking among gay and transgender African American youth. Cult Health Sex. 2013;15(10):1148-61.	Trans-subsumed
Storm M, Deuba K, Damas J, Shrestha U, Rawal B, Bhattarai R, Marrone G. Prevalence of HIV, syphilis, and assessment of the social and structural determinants of sexual risk behaviour and health service utilisation among MSM and transgender women in Terai highway districts of Nepal: findings based on an integrated biological and behavioural surveillance survey using respondent driven sampling. BMC…	Trans-comparative
Strömdahl S, Hoijer J, Eriksen J. Uptake of peer-led venue-based HIV testing sites in Sweden aimed at men who have sex with men (MSM) and trans persons: a cross-sectional survey. Sex Transm Infect. 2019 Dec;95(8):575-579.	Trans-subsumed
Subramanian T, Ramakrishnan L, Aridoss S, Goswami P, Kanguswami B, Shajan M, et al. Increasing condom use and declining STI prevalence in high-risk MSM and TGs: evaluation of a large-scale prevention program in Tamil Nadu, India. BMC Public Health. 2013;16(1):857.	Trans-comparative
Suen YT, Chan RCH. Prevalence and risk and protective factors associated with HIV-related behavior among transgender people in Hong Kong. J Gay Lesbian Soc Serv. 2020;32(2):148-163.	Trans-exclusive
Sugano E, Nemoto T, Operario D. The impact of exposure to transphobia on HIV risk behavior in a sample of transgendered women of color in San Francisco. AIDS Behav. 2006;10(2):217-225.	Trans-exclusive
Sullivan PS, Phaswana-Mafuya N, Baral SD, Valencia R, Zahn R, Dominguez K, et al. HIV prevalence and incidence in a cohort of South African men and transgender women who have sex with men: the Sibanye Methods for Prevention Packages Programme (MP3) project. J Int AIDS Soc. 2020 Oct;23 Suppl 6:e25591.	Trans-subsumed
Sun CJ, Anderson KM, Kuhn T, Mayer L, Klein CH. A sexual health promotion app for transgender women (trans women connected): development and usability study. JMIR Mhealth Uhealth. 2020 May 12;8(5):e15888.	Trans-exclusive
Sun CJ, Anderson KM, Mayer L, Kuhn T, Klein CH. Findings from formative research to develop a strength-based HIV prevention and sexual health promotion health intervention for transgender women. Transgend Health. 2019 Dec 23;4(1):350-358.	Trans-exclusive
Sun CJ, Anderson KM, Toevs K, Morrison D, Wells C, Nicolaidis C. "Little tablets of gold": an examination of the psychological and social dimensions of PrEP among LGBTQ communities. AIDS Educ Prev. 2019 Feb;31(1):51-62.	Trans-subsumed
Sun CJ, Garcia M, Mann L, Alonzo J, Eng E, Rhodes SR. Latino sexual and gender identity minorities promoting sexual health within their social networks: process evaluation findings from a lay health advisor intervention. Health Promot Pract. 2015;16(3):329-37.	Trans-subsumed
Sun CJ, Reboussin B, Mann L, Garcia M, Rhodes SD. The HIV Risk profiles of Latino sexual minorities and transgender persons who use websites or apps designed for social and sexual networking. Health Educ Behav. 2016;43(1):86-93.	Trans-subsumed
Sutmöller F, Penna TL, de Souza CTV, Lambert J. Human immunodeficiency virus incidence and risk behavior in the 'Projeto Rio': results of the first 5 years of the Rio de Janeiro open cohort of homosexual and bisexual men, 1994-98. Int J Infect Dis. 2002;6(4):259-65.	Trans-subsumed
Tang EC, Galea JT, Kinsler JJ, Gonzales P, Sobieszczyk ME, Sanchez J, et al. Using conjoint analysis to determine the impact of product and user characteristics on acceptability of rectal microbicides for HIV prevention among Peruvian men who have sex with men. Sex Transm Infect. 2016;92(3):200-5.	Trans-subsumed
Tang EC, Vittinghoff E, Anderson PL, Cohen SE, Doblecki-Lewis S, Bacon O, et al. Changes in kidney function associated with daily tenofovir disoproxil fumarate/emtricitabine for HIV preexposure prophylaxis Use in the United States demonstration project. J Acquir Immune Defic Syndr. 2018;77(2):193-8.	Trans-subsumed
Tang W, Han L, Best J, Zhang Y, Mollan K, Kim J, et al. Crowdsourcing HIV test promotion videos: a noninferiority randomized controlled trial in China. Clin Infect Dis. 2016;62(11):1436-42.	Trans-subsumed
Tangmunkongvorakul A, Chariyalertsak S, Amico KR, Guptarak M, Saokhieo P, Sangangamsakun T, et al. Sexual practices among men who have sex with men in chiang mai, Thailand: Part of the antiretroviral pre-exposure prophylaxis trial. Southeast Asian J Trop Med Public Health. 2016;47(3):514-27.	Trans-subsumed
Taylor NK, Young MR, Williams VD, Benitez J, Usher D, Hammer SM, et al. Assessing knowledge of HIV vaccines and biomedical prevention methods among transgender women in the New York City tri-state area. Transgend Health. 2020 Jun 8;5(2):116-121.	Trans-exclusive
Taylor RD, Bimbi DS, Joseph HA, Margolis AD, Parsons JT. Girlfriends: evaluation of an HIV-risk reduction intervention for adult transgender women. AIDS Educ Prev. 2011;23(5):469-78.	Trans-exclusive
Teh YK. HIV-related needs for safety among male-to-female transsexuals (mak Nyah) in Malaysia. SAHARA J 2008;5(4):178-85.	Trans-exclusive
Teixeira da Silva D, Bouris A, Voisin D, Hotton A, Brewer R, Schneider J. Social Networks Moderate the Syndemic Effect of Psychosocial and Structural Factors on HIV Risk Among Young Black Transgender Women and Men who have Sex with Men. AIDS Behav. 2020 Jan;24(1):192-205.	Trans-subsumed
Thomann M, Grosso A, Zapata R, Chiasson MA. WTF is PrEP?': attitudes towards pre-exposure prophylaxis among men who have sex with men and transgender women in New York City. Cult Health Sex. 2018;20(7):772-786.	Trans-subsumed
Thornhill L, Klein P. Creating environments of care with transgender communities. J Assoc Nurses AIDS Care. 2010;21(3):230-9.	Trans-exclusive
Toibaro JJ, Ebensrtejin JF, Parlante A, Burgoa P , Freyre A, Romero M. Infecciones de transmision sexual en personas transgenero y otras identidades sexuales [Sexually transmitted infections among transgender individuals and other sexual identities]. Medicina (B Aires). 2009;69(3):327-30.	Trans-comparative
Tucker C, Arandi CG, Bolaños JH, Paz-Bailey G, Barrington C. Understanding social and sexual networks of sexual minority men and transgender women in Guatemala city to improve HIV prevention efforts. J Health Care Poor Underserved. 2014;25(4):1698-717.	Trans-comparative
Tun W, de Mello M, Pinho A, Chinaglia M, Diaz J. Sexual risk behaviours and HIV seroprevalence among male sex workers who have sex with men and non-sex workers in Campinas, Brazil. Sex Transm Infect. 2008;84(6):455-7.	Trans-subsumed
Turner CM, Ahern J, Santos GM, Arayasirikul S, Wilson EC. Parent/Caregiver Responses to Gender Identity Associated With HIV-Related Sexual Risk Behavior Among Young Trans Women in San Francisco. J Adolesc Health. 2019 Oct;65(4):491-497.	Trans-exclusive
Turner CM, Santos G, Arayasirikul S, Wilson EC. Brief report: psychosocial predictors of engagement in sexual risk behavior among trans*female youth aged 16-24 years in San Francisco. J Acquir Immune Defic. 2017;74(3):258-64.	Trans-exclusive
Turner CM, Santos G, Arayasirikul S, Wilson EC. Psychosocial predictors of engagement in sexual risk behavior among trans female youth aged 16-24 years in San Francisco. J Acquir Immune Defic Syndr. 2017;74(3):258-64.	Trans-exclusive
Turner D, Lockhart E, Wang W, Shore R, Daley EM, Marhefka SL. PrEP Implementation Behaviors of Community-Based HIV Testing Staff: A Mixed-Methods Approach Using Latent Class Analysis. J Acquir Immune Defic Syndr. 2020 Apr 15;83(5):467-474.	Trans-subsumed
Twahirwa Rwema JO, Lyons CE, Herbst S, Liestman B, Nyombayire J, Ketende S, et al. HIV infection and engagement in HIV care cascade among men who have sex with men and transgender women in Kigali, Rwanda: a cross-sectional study. J Int AIDS Soc. 2020 Oct;23 Suppl 6:e25604.	Trans-comparative
Ulanja MB, Lyons C, Ketende S, Stahlman S, Diouf D, Kouamé A, Ezouatchi R, Bamba A, Drame F, Liestman B, Baral S. The relationship between depression and sexual health service utilization among men who have sex with men (MSM) in Côte d'Ivoire, West Africa. BMC Int Health Hum Rights. 2019 Mar 5;19(1):11.	Trans-subsumed
Ulrich AK, Sanchez J, Lama JR, Manhart LE, Goodreau SM, Duerr AC. Correlates of concurrent partnerships and patterns of condom use among men who have sex with men and transgender women in Peru. PLoS One. 2019 Sep 16;14(9):e0222114.	Trans-comparative
Uthappa CK, Allam RR, Pant R, Pal S, Dinaker M, Oruganti G, et al. Pre-exposure prophylaxis: awareness, acceptability and risk compensation behaviour among men who have sex with men and the transgender population. HIV Med 2018;19(4):243-51.	Trans-comparative
Vaccher SJ, Grulich AE, Haire BG, Conway DP, Poynten IM, Ooi C, Validation of participant eligibility for pre-exposure prophylaxis: Baseline data from the PRELUDE demonstration project. PloS One. 2017;12(9):e0185398.	Trans-subsumed
Vaccher SJ, Kaldor JM, Denton Callander IB, Zablotska IB, Haire BG. Qualitative insights into adherence to HIV pre-exposure prophylaxis (PrEP) among Australian gay and bisexual men . AIDS Patient Care STDS. 2018;32(12):519-28.	Trans-subsumed
van Veen MG, Götz HM, van Leeuwen PA, Prins M, van de Laar MJW. HIV and sexual risk behavior among commercial sex workers in the Netherlands. Arch Sex Behav. 2010;39(3):714-23.	Trans-comparative
Varella D, Tuason L, Proffitt MR, Escaleira N, Alquezar A, Bukowski RM. HIV infection among Brazilian transvestites in a prison population. AIDS Patient Care STDS. 1996;10(5):299-302.	Trans-exclusive
Vargas SK, Konda KA, Leon SR, Brown B, Klausner JD, Lindan C, et al. The relationship between risk perception and frequency of HIV testing among men who have sex with men and transgender women, Lima, Peru. AIDS Behav. 2018;22(Suppl 1):26-34.	Trans-subsumed
Veronese V, Clouse E, Wirtz AL, Thu KH, Naing S, Baral SD, et al. "We are not gays… don't tell me those things": engaging 'hidden' men who have sex with men and transgender women in HIV prevention in Myanmar. BMC Public Health. 2019 Jan 14;19(1):63.	Trans-subsumed
Veronese V, Oo ZM, Thein ZW, Aung PP, Draper BL, Hughes C, et al. Acceptability of peer-delivered HIV testing and counselling among men who have sex with men (MSM) and transgender women (TW) in Myanmar. AIDS Behav. 2018;22(8):2426-34.	Trans-subsumed
Veronese V, Traeger M, Oo ZM, Tun TT, Oo NN, Maung H, et al. HIV incidence and factors associated with testing positive for HIV among men who have sex with men and transgender women in Myanmar: data from community-based HIV testing services. J Int AIDS Soc. 2020 Feb;23(2):e25454.	Trans-subsumed
Verre MC, Peinado J, Segura ER, Clark J, Gonzales P, et al. Socialization patterns and their associations with unprotected anal intercourse, HIV, and syphilis among high-risk men who have sex with men and transgender women in Peru. AIDS Behav. 2014;18(10):2030-9.	Trans-comparative
Verster A, Davoli M, Camposeragna A, Valeri C, Perucci CA. Prevalence of HIV infection and risk behaviour among street prostitutes in Rome, 1997-1998. AIDS Care. 2001;13(3):367-72.	Trans-comparative
Vi VTT, Long KQ, Hong LHTC, Anh HTN, Ngoc NV, Tam VV, Lai NL, Hanh HH, Phuong TVA, Trang NNN, Dung DV. HIV Prevalence and Factors Related to HIV Infection Among Transgender Women in Vietnam: A Respondent Driven Sampling Approach. AIDS Behav. 2020 Nov;24(11):3132-3141.	Trans-exclusive
Vinoles J, Serra M, Russi JC, Ruchansky D, Sosa-Estani S, Montanosilvia M, et al. Seroincidence and phylogeny of human immunodeficiency virus infections in a cohort of commercial sex workers in Montevideo, Uruguay. Am J Trop Med Hyg. 2005;72(4):495-500.	Trans-exclusive
Visarutratana S, Jenkins RA, Jommaroeng R, McNicholl JM, Varangrat A, Utokasenee P, et al. HIV prevalence among populations of men who have sex with men--Thailand, 2003 and 2005. MMWR Morb Mortal Wkly Rep. 2006;55(31):844-8.	Trans-comparative
Vu BN, Mulvey KP, Baldwin S, Nguyen ST. HIV risk among drug-using men who have sex with men, men selling sex, and transgender individuals in Vietnam. Cult Health Sex. 2012;14(2):167-180.	Trans-comparative
Vuylsteke B, Reyniers T, De Baetselier I, Nöstlinger C, Crucitti T, Buyze J, et al. Daily and event-driven pre-exposure prophylaxis for men who have sex with men in Belgium: results of a prospective cohort measuring adherence, sexual behaviour and STI incidence. J Int AIDS Soc. 2019 Oct;22(10):e25407.	Trans-subsumed
Walsh JL. Applying the information-motivation-behavioral skills model to understand PrEP intentions and use among men who have sex with men. AIDS Behav. 2018;23(7):1904-16.	Trans-subsumed
Wandell GM, Molina Y, Sánchez H, Greer AC, Ríos J, Bain C, et al. Knowledge and preferences concerning acute HIV testing programs among both Peruvian men who have sex with men and transgender women. Int J STD AIDS. 2017;28(10):1010-7.	Trans-comparative
Wang H, Chang R, Shen Q, Tsamlag L, Zhang S, Shi Y, et al. Information-Motivation-Behavioral Skills model of consistent condom use among transgender women in Shenyang, China. BMC Public Health. 2020 Mar 26;20(1):394.	Trans-exclusive
Wang Z, Lau JTF, Yang X, Cai Y, Gross DL, Ma T, et al. Acceptability of daily use of free oral pre-exposure prophylaxis (PrEP) among transgender women sex workers in Shenyang, China. AIDS Behav. 2017;21(12):3287-98.	Trans-exclusive
Wasantioopapokakorn M, Manopaiboon C, Phoorisri T, Sukkul A, Lertpiriyasuwat C, Ongwandee S, et al. Implementation and assessment of a model to increase HIV testing among men who have sex with men and transgender women in Thailand, 2011-2016. AIDS Care. 2018;30(10):1239-45.	Trans-subsumed
Watson CW, Pasipanodya E, Savin MJ, Ellorin EE, Corado KC, Flynn RP, et al. Barriers and facilitators to PrEP initiation and adherence among transgender and gender non-binary individuals in Southern California. AIDS Educ Prev. 2020 Dec;32(6):472-485.	Trans-exclusive
Weissman A, Ngak S, Srean C, Sansothy N, Mills S, et al. HIV prevalence and risks associated with HIV infection among transgender individuals in Cambodia. PLoS One. 2016;11(4):e0152906.	Trans-exclusive
Westmoreland DA, D'Angelo A, Nash D, Grov C. Individual and partner characteristics associated with intentions to use PrEP among partnered men, trans men, and trans women in sero-concordant and -discordant relationships in the United States. AIDS Educ Prev. 2020 Oct;32(5):367-377.	Trans-subsumed
Wheeler J, Anfinson K, Valvert D, Lungo S. Is violence associated with increased risk behavior among MSM? Evidence from a population-based survey conducted across nine cities in central America. Glob Public Health. 2014;7(1):24814.	Trans-subsumed
White Hughto JM, Reisner SL, Mimiaga MJ. Characteristics of transgender residents of Massachusetts cities with high HIV prevalence. Am J Public Health. 2015;105(12):e14-8.	Trans-exclusive
Wickersham JA, Gibson BA, Bazazi AR, Pillai V, Pedersen CJ, Meyer JP, et al. Prevalence of human immunodeficiency virus and sexually transmitted infections among cisgender and transgender women sex workers in Greater Kuala Lumpur, Malaysia: results from a respondent-driven sampling study. Sex Transm Dis. 2017;44(11):663-70.	Trans-comparative
Wilkerson JM, Rhoton JM, Li D, Rawat SA, Patankar P, Rosser BRS, et al. Information, motivation, and self-efficacy among men who have sex with men and transgender women in the state of Maharashtra, India. Health Educ Behav. 2019;46(2):304-11.	Trans-subsumed
Willie TC, Chakrapani V, White Hughto JM, Kershaw TS. Victimization and human immunodeficiency virus-related risk among transgender women in India: a latent profile analysis. Violence Gend. 2017;4(4):121-9.	Trans-exclusive
Wilson E, Chen YH, Pomart WA, Arayasirikul S. Awareness, interest, and HIV pre-exposure prophylaxis candidacy among young transwomen. AIDS Patient Care STDS. 2016;30(4):147-50.	Trans-exclusive
Wilson E, Iverson E, Garofalo R, Belzer M. Parental support and condom use among transgender female youth. J Assoc Nurses AIDS Care. 2012;23(4):306-17.	Trans-exclusive
Wilson E, Pant SB, Comfort M, Ekstrand M. Stigma and HIV risk among Metis in Nepal. Cult Health Sex. 2011;13(3):253-66.	Trans-exclusive
Wilson E, Pant SB. Stigma and HIV risk behaviors of transgender women in Nepal: implications for HIV prevention. Retrovirology. 2010;7(S1):122.	Trans-exclusive
Wilson EC , Chen Y, Arayasirikul S, Wenzel C, Raymond HF. Connecting the dots: examining transgender women’s utilization of transition-related medical care and associations with mental health, substance use, and HIV. J Urban Health. 2014;92(1):182-92.	Trans-exclusive
Wilson EC, Garofalo R, Harris DR, Belzer M. Sexual risk taking among transgender male-to-female youths with different partner types. Am J Public Health. 2010;100(8):1500-5.	Trans-exclusive
Wilson EC, Garofalo R, Harris RD, Herrick A, Martinez M, Martinez J, et al. Transgender female youth and sex work: HIV risk and a comparison of life factors related to engagement in sex work. AIDS Behav. 2009;13(5):902-13.	Trans-exclusive
Wilson EC, Chen YH, Arayasirikul S, Fisher M, Pomart WA, Le V, et al. Differential HIV risk for racial/ethnic minority trans*female youths and socioeconomic disparities in housing, residential stability, and education. Am J Public Health. 2015;3(Suppl 3):e41-7.	Trans-exclusive
Wilson EC, Jalil EM, Castro C, Martinez Fernandez N, Kamel L, Grinsztejn B. Barriers and facilitators to PrEP for transwomen in Brazil. Glob Public Health. 2019;14(2):300-8.	Trans-exclusive
Wilson EC, Jalil EM, Moreira RI, Velasque L, Castro CV, Monteiro L, et al. High risk and low HIV prevention behaviours in a new generation of young trans women in Brazil. AIDS Care. 2020 Nov 15:1-5. Epub ahead of print.	Trans-exclusive
Wilson EC, Jin H, Liu A, Raymond HF. Knowledge, indications and willingness to take pre-exposure prophylaxis among transwomen in San Francisco, 2013. PLoS One. 2013;10(6):e0128971.	Trans-exclusive
Wilson EC, Santos G, Raymond HF. Sexual mixing and the risk environment of sexually active transgender women: data from a respondent-driven sampling study of HIV risk among transwomen in San Francisco, 2010. BMC Infect Dis. 2014;14(1):430.	Trans-exclusive
Wilson EC, Turner CM, Arayasirikul S, Lightfoot M, Scheer S, et al. Disparities in the PrEP continuum for trans women compared to MSM in San Francisco, California: results from population-based cross-sectional behavioural surveillance studies. J Int AIDS Soc. 2020 Jun;23 Suppl 3:e25539.	Trans-comparative
Wirtz AL, Clouse E, Veronese V, Thu KH, Naing S, Baral SD, et al. New HIV testing technologies in the context of a concentrated epidemic and evolving HIV prevention: qualitative research on HIV self-testing among men who have sex with men and transgender women in Yangon, Myanmar. J Int AIDS Soc. 2017;20(1):21796.	Trans-subsumed
Wirtz AL, Trapence G, Kamba D, Gama V, Chalera R, Jumbe V, et al. Geographical disparities in HIV prevalence and care among men who have sex with men in Malawi: results from a multisite cross-sectional survey. Lancet HIV. 2017;4(6):e260-9.	Trans-subsumed
Witzel TC, Gabriel MM, McCabe L, Weatherburn P, Gafos M, Speakman A, Pebody R, Burns FM, Bonell C, Lampe FC, Dunn DT, Ward D, Harbottle J, Phillips AN, McCormack S, Rodger AJ. Pilot phase of an internet-based RCT of HIVST targeting MSM and transgender people in England and Wales: advertising strategies and acceptability of the intervention. BMC Infect Dis. 2019 Aug 8;19(1):699.	Trans-subsumed
Wolton AJ, Cameron R, Ross-Turner M, Suchak T. Trans:Mission a community-led HIV testing initiative for trans people and their partners at a London sex-on-premises venue. HIV Nursing. 2018;18(2):24-9.	Trans-subsumed
Wongkanya R, Pankam T, Wolf S, Pattanachaiwit S, Jantarapakde J, Pengnongyang S, et al. HIV rapid diagnostic testing by lay providers in a key population-led health service programme in Thailand . J Virus Erad. 2018;4(1):12-5.	Trans-subsumed
Wood S, Dowshen N, Bauermeister JA, Lalley-Chareczko L, Franklin J, Petsis D, Swyryn M, Barnett K, Weissman GE, Koenig HC, Gross R. Social Support Networks Among Young Men and Transgender Women of Color Receiving HIV Pre-Exposure Prophylaxis. J Adolesc Health. 2020 Mar;66(3):268-274.	Trans-subsumed
Wood S, Gross R, Shea JA, Bauermeister JA, Franklin J, Petsis D, et al. Barriers and facilitators of PrEP adherence for young men and transgender women of color. AIDS Behav. 2019 Oct;23(10):2719-2729.	Trans-subsumed
Wood SM, Lee S, Barg FK, Castillo M, Dowshen N. Young transgender women's attitudes toward HIV pre-exposure prophylaxis. J Adolesc Health. 2017;60(5):549-55.	Trans-exclusive
Wood SM, Morales KH, Metzger D, Davis A, Fiore D, Petsis D, et al. Mental health, social influences, and HIV pre-exposure prophylaxis (PrEP) utilization among men and transgender individuals screening for HIV prevention trials. AIDS Behav. 2021 Feb;25(2):524-531.	Trans-subsumed
Woodford MR, Chakrapani V, Newman PA, Shunmugam M. Barriers and facilitators to voluntary HIV testing uptake among communities at high risk of HIV exposure in Chennai, India. Glob Public Health. 2016;11(3):363-79.	Trans-comparative
Xavier J, Bradford J, Hendricks M, Safford L, McKee R, Martin E, et al. Transgender health care access in Virginia: a qualitative study. Int J Transgend. 2013;14(1):3-17.	Trans-exclusive
Yadegarfard M, Ho R, Bahramabadian F. Influences on loneliness, depression, sexual-risk behaviour and suicidal ideation among Thai transgender youth. Cult Health Sex. 2013;15(6):726-37.	Trans-exclusive
Yan H, Xiao W, Chen Y, Chen Y, Lin J, Yan Z, Wilson E, McFarland W. High HIV prevalence and associated risk factors among transgender women in China: a cross-sectional survey. J Int AIDS Soc. 2019 Nov;22(11):e25417.	Trans-exclusive
Yan ZH, Lin J, Xiao WJ, Lin KM, McFarland W, Yan HJ, Wilson E. Identity, stigma, and HIV risk among transgender women: a qualitative study in Jiangsu Province, China. Infect Dis Poverty. 2019 Dec 1;8(1):94.	Trans-exclusive
Yang D, Chariyalertsak C, Wongthanee A, Kawichai S, Yotruean K, Saokhieo P, et al. Acceptability of pre-exposure prophylaxis among men who have sex with men and transgender women in Northern Thailand. PLoS One. 2013;8(10):e76650.	Trans-comparative
Ybarra M, Nyemara N, Mugisha F, Garofalo R. Opportunities to harness technology to deliver HIV prevention / healthy sexuality programming to sexual and gender minority adults living in East Africa. AIDS Behav. 2021 Apr;25(4):1120-1128. Epub 2020 Oct 29.	Trans-subsumed
Yi S, Ngin C, Tuot S, Chhoun P, Chhim S, Pal K, Mun P, et al. HIV prevalence, risky behaviors, and discrimination experiences among transgender women in Cambodia: descriptive findings from a national integrated biological and behavioral survey. BMC Int Health Hum Rights. 2017;17(1):14.	Trans-exclusive
Yi S, Plant A, Tuot S, Mun P, Chhim S, Chann N, Chhoun P, Brody C. Factors associated with condom use with non-commercial partners among sexually-active transgender women in Cambodia: findings from a national survey using respondent-driven sampling. BMC Public Health. 2019 Mar 20;19(1):326.	Trans-exclusive
Yi S, Sok S, Chhim S, Chhoun P, Chann N, Tuot S, Mun P, Pantelic M. Access to community-based HIV services among transgender women in Cambodia: findings from a national survey. Int J Equity Health. 2019 May 17;18(1):72.	Trans-exclusive
Zablotska IB, Vaccher SJ, Bloch M, Carr A, Foster R, Grulich AE, et al. High adherence to HIV pre-exposure prophylaxis and no HIV seroconversions despite high levels of risk behaviour and STIs: The Australian demonstration study PrELUDE . AIDS Behav. 2018;23(7):1780-9.	Trans-subsumed
Zaccarelli S. Changes in regular condom use among immigrant transsexuals attending a counselling and testing reference site in central Rome: a 12 year study. Sex Transm Infect. 2004;80(6):541-5.	Trans-exclusive
Zalazar V, Arístegui I, Kerr T, Marshall BDL, Romero M, Sued O, et al. High willingness to use HIV pre-exposure prophylaxis among transgender women in Argentina. Transgend Health. 2016;1(1):266-73.	Trans-exclusive
Zarwell M, John SA, Westmoreland D, Mirzayi C, Pantalone DW, Golub S, et al. PrEP uptake and discontinuation among a U.S. national sample of transgender men and women. AIDS Behav. 2021 Apr;25(4):1063-1071. Epub 2020 Oct 15.	Trans-exclusive
Zea MC, Reisen CA, del Río-González AM, Bianchi FT, Ramirez-Valles J, Poppen PJ. HIV prevalence and awareness of positive serostatus among men who have sex with men and transgender women in Bogotá, Colombia. Am J Public Health. 2015;105(8):1588-95.	Trans-subsumed
Zhang Y, Best J, Tang W, Tso LS, Liu F, Huang S, et al. Transgender sexual health in China: a cross-sectional online survey in China. Sex Transm Infect. 2016;92(7):515-9.	Trans-comparative
Zimmerman RS, Benotsch EG, Shoemaker S, Snipes DJ, Cathers L, Perrin PB, et al. Mediational models linking psychosocial context, mental health problems, substance use, and HIV risk behaviors in transgender women. Health Psychol Behav Med. 2015;3(1):379-90.	Trans-exclusive
Zucker J, Carnevale C, Richards P, Slowikowski J, Borsa A, Gottlieb F, et al. Predictors of disengagement in care for individuals receiving pre-exposure prophylaxis (PrEP). J Acquir Immune Defic Syndr. 2019 Aug 1;81(4):e104-e108.	Trans-subsumed
